# Supplementary material for: Plasmid-Mediated Quinolone Resistance in Shigella flexneri Isolated From Macaques
Source: Front Microbiol. 2018 Mar 5;9:311. doi: 10.3389/fmicb.2018.00311 (PMC5844971; doi:10.3389/fmicb.2018.00311)
Supplement: Supplementary file 4 [file DataSheet1.XLSX]

## Sheet: Genome characteristics table
Supplemental Table 1: Genomic characteristics of representative S. flexneri isolates
Isolate	Genome size (bp)	No. of contigs	Fold coverage	G+C content (%)	No. of protein-coding sequences	No. of RNA sequences	GenBank accession no.
S. flexneri 06-2384	5065158	5	100.99	50.61	5628	127	NXME00000000
S. flexneri 06-3102	5186260	8	103.16	50.58	5810	131	NXMF00000000

## Sheet: Top 5 BLAST Hits for Contigs
Supplemetnal Table 2: Top 5 BLAST hits of S. flexneri 06-2384 and 06-3102 isolate genome contigs agasint nr/nt NCBI database
Isolate (BLAST Query)	Contig #	Contig Size (bp)	BLAST Hit	Max score	Total score	Query coverage (%)	E value	Identity (%)	BLAST Hit Accession
S. flexneri 06-2384	0	4687966	Shigella flexneri 2a strain 981, complete genome	954200	9256000	98	0	99	CP012137.1
S. flexneri 06-2384	0	4687966	Shigella flexneri 1a strain 0228, complete genome	954200	9299000	97	0	99	CP012735.1
S. flexneri 06-2384	0	4687966	Shigella flexneri genome assembly NCTC1, chromosome : 1	903500	26880000	96	0	99	LM651928.1
S. flexneri 06-2384	0	4687966	Shigella flexneri 4c strain 1205, complete genome	711000	9253000	98	0	99	CP012140.1
S. flexneri 06-2384	0	4687966	Shigella flexneri 2002017, complete genome	572900	34410000	98	0	99	CP001383.1
S. flexneri 06-2384	1	214255	Shigella flexneri 4c strain 1205 plasmid 1205p2, complete sequence	243100	917700	100	0	99	CP012142.1
S. flexneri 06-2384	1	214255	Shigella flexneri 2002017 plasmid pSFxv_1, complete sequence	217800	925400	99	0	99	CP001384.1
S. flexneri 06-2384	1	214255	Shigella flexneri 2a str. 301 virulence plasmid pCP301, complete sequence	167600	877400	100	0	99	AF386526.1
S. flexneri 06-2384	1	214255	Shigella flexneri 2a strain 981 plasmid 981p1, complete sequence	132300	627100	79	0	99	CP012138.1
S. flexneri 06-2384	1	214255	Shigella flexneri G1663 plasmid pG1663, complete sequence	127200	902700	99	0	99	CP007038.1
S. flexneri 06-2384	2	87520	Salmonella enterica subsp. enterica strain YU39 plasmid pYU39_89, complete sequence	7293	59492	75	0	90	CP011430.1
S. flexneri 06-2384	2	87520	Escherichia coli strain AR_0128 plasmid tig00000793, complete sequence	7038	56097	73	0	89	CP021720.1
S. flexneri 06-2384	2	87520	Escherichia coli strain AR_0119 plasmid unitig_3, complete sequence	7038	57606	73	0	89	CP021537.1
S. flexneri 06-2384	2	87520	Escherichia coli strain AR_0118 plasmid unitig_3, complete sequence	7038	56097	73	0	89	CP020051.1
S. flexneri 06-2384	2	87520	Escherichia coli strain C9 plasmid B, complete genome	6811	11293	8	0	93	CP010131.1
S. flexneri 06-2384	3	60354	Salmonella enterica subsp. enterica serovar Virchow plasmid pVQS1, complete sequence	57744	125400	94	0	99	JQ609357.1
S. flexneri 06-2384	3	60354	Escherichia coli strain KV7 genome assembly, plasmid: VI	45733	162400	82	0	99	LT795508.1
S. flexneri 06-2384	3	60354	Shigella flexneri 4c strain 1205 plasmid 1205p3, complete sequence	45375	187900	89	0	99	CP012143.1
S. flexneri 06-2384	3	60354	Escherichia coli strain HHA45 plasmid pHHA45, complete sequence	45354	152700	82	0	99	JX065630.1
S. flexneri 06-2384	3	60354	Escherichia coli plasmid pH1038-142, complete sequence	44348	123100	86	0	99	KJ484634.1
S. flexneri 06-2384	4	15063	Shigella flexneri 2a plasmid p2457TS2, complete sequence	5871	26415	100	0	100	AY028316.1
S. flexneri 06-2384	4	15063	Shigella flexneri strain 2a 301 plasmid pSF301-2, complete sequence	5842	26276	100	0	99	JF813187.1
S. flexneri 06-2384	4	15063	Shigella flexneri 2002017 plasmid pSFxv_5, complete sequence	5832	26282	99	0	99	CP001388.1
S. flexneri 06-2384	4	15063	Escherichia coli strain H30 plasmid pO26-S2 ferric enterobactin transport protein FepE (fepE) gene, complete cds	5650	25451	100	0	99	FJ386570.1
S. flexneri 06-2384	4	15063	S.flexneri 2mDa plasmid DNA associated with reactive arthritis	4667	24216	95	0	98	M25995.1
S. flexneri 06-3102	0	4731519	Shigella flexneri 2a strain 981, complete genome	912900	9257000	97	0	99	CP012137.1
S. flexneri 06-3102	0	4731519	Shigella flexneri 1a strain 0228, complete genome	912800	9317000	97	0	99	CP012735.1
S. flexneri 06-3102	0	4731519	Shigella flexneri 2002017, complete genome	842400	34210000	97	0	99	CP001383.1
S. flexneri 06-3102	0	4731519	Shigella flexneri 4c strain 1205, complete genome	711000	9260000	97	0	99	CP012140.1
S. flexneri 06-3102	0	4731519	Shigella flexneri genome assembly NCTC1, chromosome : 1	609700	26730000	95	0	99	LM651928.1
S. flexneri 06-3102	1	211922	Shigella flexneri 4c strain 1205 plasmid 1205p2, complete sequence	188200	880600	100	0	99	CP012142.1
S. flexneri 06-3102	1	211922	Shigella flexneri 2a strain 981 plasmid 981p1, complete sequence	160500	579800	73	0	99	CP012138.1
S. flexneri 06-3102	1	211922	Shigella flexneri 2002017 plasmid pSFxv_1, complete sequence	146800	888300	99	0	99	CP001384.1
S. flexneri 06-3102	1	211922	Shigella flexneri 2a str. 301 virulence plasmid pCP301, complete sequence	106700	845600	100	0	99	AF386526.1
S. flexneri 06-3102	1	211922	Shigella flexneri G1663 plasmid pG1663, complete sequence	100600	867900	99	0	99	CP007038.1
S. flexneri 06-3102	2	86076	Citrobacter freundii strain AC2901 plasmid AC2901, complete sequence	66550	177100	100	0	99	KU987452.1
S. flexneri 06-3102	2	86076	Klebsiella pneumoniae strain KP04 plasmid pKP04CTXM, complete sequence	66068	149500	90	0	99	KU318420.1
S. flexneri 06-3102	2	86076	Shigella flexneri 4c strain 072 plasmid pSF07201, complete sequence	59337	103800	66	0	99	KJ201887.1
S. flexneri 06-3102	2	86076	Klebsiella pneumoniae strain SKGH01 plasmid unnamed 3, complete sequence	59125	115800	74	0	99	CP015503.1
S. flexneri 06-3102	2	86076	Klebsiella pneumoniae genome assembly MS6671.v1, plasmid : _Plasmid_E_Kpneumoniae_MS6671	59125	115800	74	0	99	LN824138.1
S. flexneri 06-3102	3	62689	Salmonella enterica subsp. enterica strain YU39 plasmid pYU39_89, complete sequence	7299	44221	75	0	90	CP011430.1
S. flexneri 06-3102	3	62689	Escherichia coli strain AR_0128 plasmid tig00000793, complete sequence	7044	41308	71	0	89	CP021720.1
S. flexneri 06-3102	3	62689	Escherichia coli strain AR_0119 plasmid unitig_3, complete sequence	7044	42789	70	0	89	CP021537.1
S. flexneri 06-3102	3	62689	Escherichia coli strain AR_0118 plasmid unitig_3, complete sequence	7044	41308	71	0	89	CP020051.1
S. flexneri 06-3102	3	62689	Escherichia coli strain 268-78-1 plasmid, partial sequence	3832	5122	9	0	82	CP014075.1
S. flexneri 06-3102	5	52001	Salmonella enterica subsp. enterica serovar Virchow plasmid pVQS1, complete sequence	72703	103400	88	0	99	JQ609357.1
S. flexneri 06-3102	5	52001	Escherichia coli strain KV7 genome assembly, plasmid: VI	60510	136300	66	0	99	LT795508.1
S. flexneri 06-3102	5	52001	Escherichia coli strain HHA45 plasmid pHHA45, complete sequence	60153	125800	66	0	99	JX065630.1
S. flexneri 06-3102	5	52001	Shigella flexneri 4c strain 1205 plasmid 1205p3, complete sequence	60035	170400	83	0	99	CP012143.1
S. flexneri 06-3102	5	52001	Escherichia coli plasmid pH1038-142, complete sequence	59084	96494	72	0	99	KJ484634.1
S. flexneri 06-3102	6	19452	Shigella flexneri 2a plasmid p2457TS2, complete sequence	5866	35094	100	0	99	AY028316.1
S. flexneri 06-3102	6	19452	Shigella flexneri strain 2a 301 plasmid pSF301-2, complete sequence	5836	34909	100	0	99	JF813187.1
S. flexneri 06-3102	6	19452	Shigella flexneri 2002017 plasmid pSFxv_5, complete sequence	5829	34901	100	0	99	CP001388.1
S. flexneri 06-3102	6	19452	Escherichia coli strain H30 plasmid pO26-S2 ferric enterobactin transport protein FepE (fepE) gene, complete cds	5644	33753	100	0	99	FJ386570.1
S. flexneri 06-3102	6	19452	S.flexneri 2mDa plasmid DNA associated with reactive arthritis	4658	31726	96	0	98	M25995.1
S. flexneri 06-3102	7	12688	Escherichia coli strain C9 plasmid B, complete genome	6785	6785	36	0	93	CP010131.1
S. flexneri 06-3102	7	12688	Escherichia coli strain D9 plasmid B, complete genome	4721	4721	27	0	91	CP010154.1
S. flexneri 06-3102	7	12688	Escherichia coli strain D4, complete genome	4721	4721	27	0	91	CP010143.1
S. flexneri 06-3102	7	12688	Enterobacteria phage D6 immC region, complete sequence	2767	4908	56	0	80	AY753669.1
S. flexneri 06-3102	7	12688	Escherichia coli strain AR_0119 plasmid unitig_3, complete sequence	2761	7170	71	0	80	CP021537.1
S. flexneri 06-3102	9	9913	Shigella flexneri 2002017 plasmid pSFxv_4, complete sequence	7437	18166	100	0	99	CP001387.1
S. flexneri 06-3102	9	9913	Shigella flexneri strain 2a 301 plasmid pSF301-3, complete sequence	7428	18144	100	0	99	JF813188.1
S. flexneri 06-3102	9	9913	Escherichia coli plasmid pMG828-3, complete sequence	4462	13963	81	0	98	DQ995353.1
S. flexneri 06-3102	9	9913	Shigella sonnei EG211 plasmid pDT1 complete sequence	4318	14138	88	0	97	HF565445.2
S. flexneri 06-3102	9	9913	Escherichia coli strain FAM21845 plasmid pFAM21845_3, complete sequence	4237	13123	87	0	96	CP017223.1

## Sheet: PATRIC VF S flexneri 06-2384
Supplemental Table 3a: Virulence factor genes identified using PATRIC
Source	Genome Name	Gene ID	Product	Function	Classification	Subject Coverage	Query Coverage	Identity	E-value
VFDB	Shigella flexneri 06-2384	fig|peg.1	Mobile element protein	Involved in intestinal colonization and persistence.	Adherence,Nonfimbrial	18	81	94	1e-35
VFDB	Shigella flexneri 06-2384	fig|peg.2	IS1 protein InsB	Involved in intestinal colonization and persistence.	Adherence,Nonfimbrial	64	98	96	2e-74
Victors	Shigella flexneri 06-2384	fig|peg.3	Putative ankyrin repeat protein B		Virulence factor	6	100	97	1e-20
PATRIC_VF	Shigella flexneri 06-2384	fig|peg.3	Putative ankyrin repeat protein B		Virulence	6	100	97	3e-21
Victors	Shigella flexneri 06-2384	fig|peg.4	Putative ankyrin repeat protein B		Virulence factor	12	87	90	6.000360024238867e-42
PATRIC_VF	Shigella flexneri 06-2384	fig|peg.4	Putative ankyrin repeat protein B		Virulence	12	87	90	1.999652908591514e-42
PATRIC_VF	Shigella flexneri 06-2384	fig|peg.7	Putative outer membrane protein		Virulence	27	100	100	3e-45
Victors	Shigella flexneri 06-2384	fig|peg.7	Putative outer membrane protein		Virulence factor	27	100	100	1e-44
Victors	Shigella flexneri 06-2384	fig|peg.8	Putative outer membrane protein		Virulence factor	18	90	100	2e-28
PATRIC_VF	Shigella flexneri 06-2384	fig|peg.8	Putative outer membrane protein		Virulence	18	90	100	6e-29
Victors	Shigella flexneri 06-2384	fig|peg.9	Putative outer membrane protein		Virulence factor	40	95	98	5e-66
PATRIC_VF	Shigella flexneri 06-2384	fig|peg.9	Putative outer membrane protein		Virulence	40	95	98	2e-66
VFDB	Shigella flexneri 06-2384	fig|peg.25	IS1 protein InsB	Involved in intestinal colonization and persistence.	Adherence,Nonfimbrial	68	98	97	3e-77
PATRIC_VF	Shigella flexneri 06-2384	fig|peg.32	N,N'-diacetylchitobiose-specific 6-phospho-beta-glucosidase (EC 3.2.1.86)		Virulence	99	100	90	0
Victors	Shigella flexneri 06-2384	fig|peg.32	N,N'-diacetylchitobiose-specific 6-phospho-beta-glucosidase (EC 3.2.1.86)		Virulence factor	100	100	99	0
VFDB	Shigella flexneri 06-2384	fig|peg.34	IS1 protein InsB	Involved in intestinal colonization and persistence.	Adherence,Nonfimbrial	100	100	97	0
Victors	Shigella flexneri 06-2384	fig|peg.40	PTS system, N,N'-diacetylchitobiose-specific IIB component (EC 2.7.1.69)		Virulence factor	87	87	94	0
PATRIC_VF	Shigella flexneri 06-2384	fig|peg.40	PTS system, N,N'-diacetylchitobiose-specific IIB component (EC 2.7.1.69)		Virulence	87	87	94	0
VFDB	Shigella flexneri 06-2384	fig|peg.59	Transposase InsG for insertion sequence element IS4	Inhibits lymphocyte activation; acting as adhesin in non-O157:H7 EHEC strains	Adherence	98	26	97	0
VFDB	Shigella flexneri 06-2384	fig|peg.72	Transposase InsD for insertion element IS2	Iron uptake, critical for intracellular growth	Iron uptake,Siderophore	100	100	100	0
VFDB	Shigella flexneri 06-2384	fig|peg.73	Transposase InsC for insertion element IS2	May account for the early diarrheal phase often observed during shigellosis	Toxin,A-B type,Enterotoxin	88	100	100	0
Victors	Shigella flexneri 06-2384	fig|peg.78	Putative NAD(P)H nitroreductase YdjA		Virulence factor	100	100	87	0
PATRIC_VF	Shigella flexneri 06-2384	fig|peg.78	Putative NAD(P)H nitroreductase YdjA		Virulence	100	100	87	0
VFDB	Shigella flexneri 06-2384	fig|peg.98	Mobile element protein	Inhibits lymphocyte activation; acting as adhesin in non-O157:H7 EHEC strains	Adherence	100	100	98	0
VFDB	Shigella flexneri 06-2384	fig|peg.99	hypothetical protein (probably bogus)	Inhibits lymphocyte activation; acting as adhesin in non-O157:H7 EHEC strains	Adherence	41	100	100	2e-22
VFDB	Shigella flexneri 06-2384	fig|peg.111	Mobile element protein	Inhibits lymphocyte activation; acting as adhesin in non-O157:H7 EHEC strains	Adherence	100	100	98	0
VFDB	Shigella flexneri 06-2384	fig|peg.112	hypothetical protein (probably bogus)	Inhibits lymphocyte activation; acting as adhesin in non-O157:H7 EHEC strains	Adherence	100	100	99	0
Victors	Shigella flexneri 06-2384	fig|peg.117	Long-chain-fatty-acid--CoA ligase (EC 6.2.1.3)		Virulence factor	100	96	93	0
PATRIC_VF	Shigella flexneri 06-2384	fig|peg.117	Long-chain-fatty-acid--CoA ligase (EC 6.2.1.3)		Virulence	100	96	93	0
VFDB	Shigella flexneri 06-2384	fig|peg.136	IS1 protein InsB	Involved in intestinal colonization and persistence.	Adherence,Nonfimbrial	100	100	96	0
PATRIC_VF	Shigella flexneri 06-2384	fig|peg.140	Cold shock protein of CSP family => CspC (naming convention as in E.coli)		Virulence	100	100	100	2.802596928649634e-45
Victors	Shigella flexneri 06-2384	fig|peg.140	Cold shock protein of CSP family => CspC (naming convention as in E.coli)		Virulence factor	100	100	100	9.80908925027372e-45
VFDB	Shigella flexneri 06-2384	fig|peg.160	Mobile element protein	Inhibits lymphocyte activation; acting as adhesin in non-O157:H7 EHEC strains	Adherence	100	100	98	0
VFDB	Shigella flexneri 06-2384	fig|peg.161	hypothetical protein (probably bogus)	Inhibits lymphocyte activation; acting as adhesin in non-O157:H7 EHEC strains	Adherence	100	100	99	0
VFDB	Shigella flexneri 06-2384	fig|peg.163	IS1 protein InsB	Involved in intestinal colonization and persistence.	Adherence,Nonfimbrial	100	100	97	0
VFDB	Shigella flexneri 06-2384	fig|peg.170	Transposase InsC for insertion element IS2	May account for the early diarrheal phase often observed during shigellosis	Toxin,A-B type,Enterotoxin	100	100	97	8e-92
VFDB	Shigella flexneri 06-2384	fig|peg.171	Transposase InsD for insertion element IS2	Iron uptake, critical for intracellular growth	Iron uptake,Siderophore	100	100	99	0
VFDB	Shigella flexneri 06-2384	fig|peg.176	Mobile element protein	Inhibits lymphocyte activation; acting as adhesin in non-O157:H7 EHEC strains	Adherence	100	100	98	0
VFDB	Shigella flexneri 06-2384	fig|peg.177	hypothetical protein (probably bogus)	Inhibits lymphocyte activation; acting as adhesin in non-O157:H7 EHEC strains	Adherence	100	100	99	0
VFDB	Shigella flexneri 06-2384	fig|peg.180	Transposase InsO for insertion sequence element IS911	Confers invasiveness, modulates trafficking of E. coli-containing vacuoles and enhances intracellular bacterial survival in brain microvascular endothelial cells (BMECs)	Invasion,Antiphagocytosis	100	80	89	7e-156
VFDB	Shigella flexneri 06-2384	fig|peg.181	Transposase InsN for insertion sequence element IS911	Confers invasiveness, modulates trafficking of E. coli-containing vacuoles and enhances intracellular bacterial survival in brain microvascular endothelial cells (BMECs)	Invasion,Antiphagocytosis	100	100	98	0
VFDB	Shigella flexneri 06-2384	fig|peg.182	Mobile element protein	May account for the early diarrheal phase often observed during shigellosis	Toxin,A-B type,Enterotoxin	100	100	99	0
Victors	Shigella flexneri 06-2384	fig|peg.183	Mobile element protein		Virulence factor	43	100	98	5e-157
VFDB	Shigella flexneri 06-2384	fig|peg.183	Mobile element protein	Involved in intestinal colonization and persistence.	Adherence,Nonfimbrial	100	100	99	3e-163
VFDB	Shigella flexneri 06-2384	fig|peg.185	IS1 protein InsB	Involved in intestinal colonization and persistence.	Adherence,Nonfimbrial	100	100	97	0
VFDB	Shigella flexneri 06-2384	fig|peg.186	Mobile element protein	Involved in intestinal colonization and persistence.	Adherence,Nonfimbrial	17	84	96	8e-35
Victors	Shigella flexneri 06-2384	fig|peg.188	Manganese ABC transporter, periplasmic-binding protein SitA		Virulence factor	100	100	100	0
PATRIC_VF	Shigella flexneri 06-2384	fig|peg.188	Manganese ABC transporter, periplasmic-binding protein SitA		Iron uptake	100	97	100	0
Victors	Shigella flexneri 06-2384	fig|peg.189	Manganese ABC transporter, ATP-binding protein SitB		Virulence factor	100	100	98	0
PATRIC_VF	Shigella flexneri 06-2384	fig|peg.189	Manganese ABC transporter, ATP-binding protein SitB		Virulence	100	100	98	0
VFDB	Shigella flexneri 06-2384	fig|peg.190	Manganese ABC transporter, inner membrane permease protein SitC	Secretes effector proteins to facilitate the replication of intracellular bacteria within membrane-bound Salmonella-containing vacuoles (SCVs)	Secretion,Type III secretion system	98	98	85	0
VFDB	Shigella flexneri 06-2384	fig|peg.197	Mobile element protein	Inhibits lymphocyte activation; acting as adhesin in non-O157:H7 EHEC strains	Adherence	100	100	98	0
VFDB	Shigella flexneri 06-2384	fig|peg.198	IS1 protein InsB	Involved in intestinal colonization and persistence.	Adherence,Nonfimbrial	100	100	97	0
VFDB	Shigella flexneri 06-2384	fig|peg.201	Transposase InsO for insertion sequence element IS911	Confers invasiveness, modulates trafficking of E. coli-containing vacuoles and enhances intracellular bacterial survival in brain microvascular endothelial cells (BMECs)	Invasion,Antiphagocytosis	100	80	89	7e-156
VFDB	Shigella flexneri 06-2384	fig|peg.202	Transposase InsN for insertion sequence element IS911	Confers invasiveness, modulates trafficking of E. coli-containing vacuoles and enhances intracellular bacterial survival in brain microvascular endothelial cells (BMECs)	Invasion,Antiphagocytosis	100	100	98	0
VFDB	Shigella flexneri 06-2384	fig|peg.206	Mobile element protein	Inhibits lymphocyte activation; acting as adhesin in non-O157:H7 EHEC strains	Adherence	100	100	98	0
VFDB	Shigella flexneri 06-2384	fig|peg.207	hypothetical protein (probably bogus)	Inhibits lymphocyte activation; acting as adhesin in non-O157:H7 EHEC strains	Adherence	100	100	99	0
VFDB	Shigella flexneri 06-2384	fig|peg.212	IS1 protein InsB	Involved in intestinal colonization and persistence.	Adherence,Nonfimbrial	100	100	97	0
VFDB	Shigella flexneri 06-2384	fig|peg.222	Transposase InsC for insertion element IS2	May account for the early diarrheal phase often observed during shigellosis	Toxin,A-B type,Enterotoxin	100	100	97	0
VFDB	Shigella flexneri 06-2384	fig|peg.223	Transposase InsD for insertion element IS2	Iron uptake, critical for intracellular growth	Iron uptake,Siderophore	100	100	99	0
VFDB	Shigella flexneri 06-2384	fig|peg.224	hypothetical protein (probably bogus)	Inhibits lymphocyte activation; acting as adhesin in non-O157:H7 EHEC strains	Adherence	100	100	98	0
VFDB	Shigella flexneri 06-2384	fig|peg.225	Mobile element protein	Inhibits lymphocyte activation; acting as adhesin in non-O157:H7 EHEC strains	Adherence	100	100	98	0
VFDB	Shigella flexneri 06-2384	fig|peg.229	Mobile element protein	Confers invasiveness, modulates trafficking of E. coli-containing vacuoles and enhances intracellular bacterial survival in brain microvascular endothelial cells (BMECs)	Invasion,Antiphagocytosis	100	100	97	0
PATRIC_VF	Shigella flexneri 06-2384	fig|peg.241	Maltodextrin ABC transporter, ATP-binding protein MsmX		Virulence	10	100	100	5e-22
Victors	Shigella flexneri 06-2384	fig|peg.241	Maltodextrin ABC transporter, ATP-binding protein MsmX		Virulence factor	10	100	100	2e-21
PATRIC_VF	Shigella flexneri 06-2384	fig|peg.242	Maltodextrin ABC transporter, ATP-binding protein MsmX		Virulence	88	99	98	0
Victors	Shigella flexneri 06-2384	fig|peg.242	Maltodextrin ABC transporter, ATP-binding protein MsmX		Virulence factor	88	99	98	0
Victors	Shigella flexneri 06-2384	fig|peg.254	Uncharacterized glycosyltransferase YcjM		Virulence factor	31	100	87	0
PATRIC_VF	Shigella flexneri 06-2384	fig|peg.254	Uncharacterized glycosyltransferase YcjM		Virulence	31	100	87	0
VFDB	Shigella flexneri 06-2384	fig|peg.255	IS1 protein InsB	Involved in intestinal colonization and persistence.	Adherence,Nonfimbrial	100	100	97	0
PATRIC_VF	Shigella flexneri 06-2384	fig|peg.257	Uncharacterized glycosyltransferase YcjM		Virulence	64	98	94	0
Victors	Shigella flexneri 06-2384	fig|peg.257	Uncharacterized glycosyltransferase YcjM		Virulence factor	64	98	94	0
Victors	Shigella flexneri 06-2384	fig|peg.287	Translation initiation factor SUI1-related protein		Virulence factor	100	99	90	0
PATRIC_VF	Shigella flexneri 06-2384	fig|peg.287	Translation initiation factor SUI1-related protein		Virulence	100	99	90	0
Victors	Shigella flexneri 06-2384	fig|peg.294	Aconitate hydratase (EC 4.2.1.3) @ 2-methylisocitrate dehydratase (EC 4.2.1.99)		Virulence factor	100	100	99	0
Victors	Shigella flexneri 06-2384	fig|peg.299	DNA topoisomerase I (EC 5.99.1.2)		Virulence factor	100	100	85	0
Victors	Shigella flexneri 06-2384	fig|peg.310	Tryptophan synthase beta chain (EC 4.2.1.20)		Virulence factor	100	100	99	0
PATRIC_VF	Shigella flexneri 06-2384	fig|peg.310	Tryptophan synthase beta chain (EC 4.2.1.20)		Virulence	100	100	99	0
PATRIC_VF	Shigella flexneri 06-2384	fig|peg.313	Stress response diiron-containing protein YciF		Virulence	99	95	86	2e-101
Victors	Shigella flexneri 06-2384	fig|peg.313	Stress response diiron-containing protein YciF		Virulence factor	99	95	86	5e-101
PATRIC_VF	Shigella flexneri 06-2384	fig|peg.319	Ferric siderophore transport system, periplasmic binding protein TonB		Cell-to-cell spread,Iron uptake	100	97	99	0
Victors	Shigella flexneri 06-2384	fig|peg.319	Ferric siderophore transport system, periplasmic binding protein TonB		Virulence factor	100	99	100	0
VFDB	Shigella flexneri 06-2384	fig|peg.321	Mobile element protein	Inhibits lymphocyte activation; acting as adhesin in non-O157:H7 EHEC strains	Adherence	100	100	95	0
VFDB	Shigella flexneri 06-2384	fig|peg.322	hypothetical protein (probably bogus)	Inhibits lymphocyte activation; acting as adhesin in non-O157:H7 EHEC strains	Adherence	100	100	98	3e-66
Victors	Shigella flexneri 06-2384	fig|peg.325	Cardiolipin synthetase (EC 2.7.8.-)		Virulence factor	100	100	83	0
VFDB	Shigella flexneri 06-2384	fig|peg.332	Mobile element protein	Involved in intestinal colonization and persistence.	Adherence,Nonfimbrial	17	81	96	1e-34
VFDB	Shigella flexneri 06-2384	fig|peg.333	IS1 protein InsB	Involved in intestinal colonization and persistence.	Adherence,Nonfimbrial	100	100	97	0
VFDB	Shigella flexneri 06-2384	fig|peg.335	IS1 protein InsB	Involved in intestinal colonization and persistence.	Adherence,Nonfimbrial	100	100	97	0
VFDB	Shigella flexneri 06-2384	fig|peg.338	Transposase InsG for insertion sequence element IS4	Inhibits lymphocyte activation; acting as adhesin in non-O157:H7 EHEC strains	Adherence	100	26	100	8e-80
PATRIC_VF	Shigella flexneri 06-2384	fig|peg.340	DNA-binding protein H-NS		Regulation of gene expression	100	100	94	0
Victors	Shigella flexneri 06-2384	fig|peg.340	DNA-binding protein H-NS		Virulence factor	100	100	94	0
PATRIC_VF	Shigella flexneri 06-2384	fig|peg.341	UTP--glucose-1-phosphate uridylyltransferase (EC 2.7.7.9)		Cell-to-cell spread,Invasion,Adhesion	100	100	100	0
Victors	Shigella flexneri 06-2384	fig|peg.341	UTP--glucose-1-phosphate uridylyltransferase (EC 2.7.7.9)		Virulence factor	100	100	100	0
PATRIC_VF	Shigella flexneri 06-2384	fig|peg.350	Respiratory nitrate reductase alpha chain (EC 1.7.99.4)		Biofilm	100	100	99	0
Victors	Shigella flexneri 06-2384	fig|peg.350	Respiratory nitrate reductase alpha chain (EC 1.7.99.4)		Virulence factor	100	100	99	0
Victors	Shigella flexneri 06-2384	fig|peg.373	GTP-binding and nucleic acid-binding protein YchF		Virulence factor	100	100	99	0
PATRIC_VF	Shigella flexneri 06-2384	fig|peg.373	GTP-binding and nucleic acid-binding protein YchF		Virulence	100	100	99	0
VFDB	Shigella flexneri 06-2384	fig|peg.381	Mobile element protein	Involved in intestinal colonization and persistence.	Adherence,Nonfimbrial	18	95	96	1e-35
VFDB	Shigella flexneri 06-2384	fig|peg.382	IS1 protein InsB	Involved in intestinal colonization and persistence.	Adherence,Nonfimbrial	100	100	97	0
Victors	Shigella flexneri 06-2384	fig|peg.396	invasion plasmid antigen fragment		Virulence factor	100	99	99	0
PATRIC_VF	Shigella flexneri 06-2384	fig|peg.403	Periplasmic thiol:disulfide oxidoreductase DsbB, required for DsbA reoxidation		Virulence	100	100	98	0
VFDB	Shigella flexneri 06-2384	fig|peg.413	Transposase InsF for insertion sequence IS3 @ Mobile element protein	Inhibits lymphocyte activation; acting as adhesin in non-O157:H7 EHEC strains	Adherence	100	100	86	0
VFDB	Shigella flexneri 06-2384	fig|peg.414	Transposase InsE for insertion sequence IS3E	Involved in intestinal colonization and persistence.	Adherence,Nonfimbrial	100	100	81	0
VFDB	Shigella flexneri 06-2384	fig|peg.416	Transposase InsC for insertion element IS2	May account for the early diarrheal phase often observed during shigellosis	Toxin,A-B type,Enterotoxin	88	100	100	0
VFDB	Shigella flexneri 06-2384	fig|peg.417	Transposase InsD for insertion element IS2	Iron uptake, critical for intracellular growth	Iron uptake,Siderophore	100	100	99	0
Victors	Shigella flexneri 06-2384	fig|peg.421	Pertactin precursor		Virulence factor	7	83	97	2e-67
PATRIC_VF	Shigella flexneri 06-2384	fig|peg.421	Pertactin precursor		Virulence	7	83	97	4e-68
VFDB	Shigella flexneri 06-2384	fig|peg.432	IS1 protein InsB	Involved in intestinal colonization and persistence.	Adherence,Nonfimbrial	100	100	97	0
Victors	Shigella flexneri 06-2384	fig|peg.440	Transcriptional regulatory protein PhoP		Virulence factor	100	100	100	0
VFDB	Shigella flexneri 06-2384	fig|peg.440	Transcriptional regulatory protein PhoP	Activated by low divalent cations magnesium and calcium levels; control expression of more than 40 genes; required for intracellular survival, cantionic antimicrobial peptides (CAMPs) resistance, stimulation of cytokine secretion	Regulation,Two-component system	99	100	93	0
PATRIC_VF	Shigella flexneri 06-2384	fig|peg.440	Transcriptional regulatory protein PhoP		Defense against host immune response,Two-component system	100	100	100	0
VFDB	Shigella flexneri 06-2384	fig|peg.441	Sensor histidine kinase PhoQ (EC 2.7.13.3)	Activated by low divalent cations magnesium and calcium levels; control expression of more than 40 genes; required for intracellular survival, cantionic antimicrobial peptides (CAMPs) resistance, stimulation of cytokine secretion	Regulation,Two-component system	100	100	85	0
PATRIC_VF	Shigella flexneri 06-2384	fig|peg.441	Sensor histidine kinase PhoQ (EC 2.7.13.3)		Two-component system,Virulence,Regulation of gene expression	100	100	85	0
Victors	Shigella flexneri 06-2384	fig|peg.502	3-oxoacyl-[acyl-carrier protein] reductase (EC 1.1.1.100)		Virulence factor	98	100	81	0
VFDB	Shigella flexneri 06-2384	fig|peg.517	Flagellar L-ring protein FlgH	Required for efficient cellular invasion.; YplA, a phospholipase is secreted by this type III flagellum secretion system. YplA is required for survival of Y. enterocolitica in the Peyer's patches and for stimulation of the acute inflammatory response of the host to the infection.	Secretion,Invasion,Motility	96	93	81	0
VFDB	Shigella flexneri 06-2384	fig|peg.518	Flagellar basal-body rod protein FlgG	Required for efficient cellular invasion.; YplA, a phospholipase is secreted by this type III flagellum secretion system. YplA is required for survival of Y. enterocolitica in the Peyer's patches and for stimulation of the acute inflammatory response of the host to the infection.	Secretion,Invasion,Motility	100	83	83	0
VFDB	Shigella flexneri 06-2384	fig|peg.523	Flagellar basal-body rod protein FlgC	Required for efficient cellular invasion.; YplA, a phospholipase is secreted by this type III flagellum secretion system. YplA is required for survival of Y. enterocolitica in the Peyer's patches and for stimulation of the acute inflammatory response of the host to the infection.	Secretion,Invasion,Motility	31	100	90	8.999999714389703e-22
Victors	Shigella flexneri 06-2384	fig|peg.539	N-methyl-L-tryptophan oxidase (EC 1.5.3.-)		Virulence factor	99	100	84	0
PATRIC_VF	Shigella flexneri 06-2384	fig|peg.539	N-methyl-L-tryptophan oxidase (EC 1.5.3.-)		Virulence	99	100	84	0
VFDB	Shigella flexneri 06-2384	fig|peg.548	Mobile element protein	Inhibits lymphocyte activation; acting as adhesin in non-O157:H7 EHEC strains	Adherence	100	100	98	0
VFDB	Shigella flexneri 06-2384	fig|peg.549	hypothetical protein (probably bogus)	Inhibits lymphocyte activation; acting as adhesin in non-O157:H7 EHEC strains	Adherence	100	100	99	0
Victors	Shigella flexneri 06-2384	fig|peg.550	Mobile element protein		Virulence factor	43	100	97	2e-156
VFDB	Shigella flexneri 06-2384	fig|peg.550	Mobile element protein	Involved in intestinal colonization and persistence.	Adherence,Nonfimbrial	100	100	98	9e-163
VFDB	Shigella flexneri 06-2384	fig|peg.551	Mobile element protein	Involved in intestinal colonization and persistence.	Adherence,Nonfimbrial	100	100	100	0
VFDB	Shigella flexneri 06-2384	fig|peg.552	Transposase InsD for insertion element IS2	Iron uptake, critical for intracellular growth	Iron uptake,Siderophore	100	100	100	0
VFDB	Shigella flexneri 06-2384	fig|peg.553	Transposase InsC for insertion element IS2	May account for the early diarrheal phase often observed during shigellosis	Toxin,A-B type,Enterotoxin	88	100	100	0
VFDB	Shigella flexneri 06-2384	fig|peg.555	Transposase InsO for insertion sequence element IS911	Confers invasiveness, modulates trafficking of E. coli-containing vacuoles and enhances intracellular bacterial survival in brain microvascular endothelial cells (BMECs)	Invasion,Antiphagocytosis	100	80	89	7e-156
VFDB	Shigella flexneri 06-2384	fig|peg.556	Transposase InsN for insertion sequence element IS911	Confers invasiveness, modulates trafficking of E. coli-containing vacuoles and enhances intracellular bacterial survival in brain microvascular endothelial cells (BMECs)	Invasion,Antiphagocytosis	100	100	98	0
VFDB	Shigella flexneri 06-2384	fig|peg.558	Mobile element protein	Involved in intestinal colonization and persistence.	Adherence,Nonfimbrial	100	100	100	0
VFDB	Shigella flexneri 06-2384	fig|peg.559	Mobile element protein	Involved in intestinal colonization and persistence.	Adherence,Nonfimbrial	100	100	98	9e-163
Victors	Shigella flexneri 06-2384	fig|peg.559	Mobile element protein		Virulence factor	43	100	97	2e-156
VFDB	Shigella flexneri 06-2384	fig|peg.560	Transposase InsN for insertion sequence element IS911	Confers invasiveness, modulates trafficking of E. coli-containing vacuoles and enhances intracellular bacterial survival in brain microvascular endothelial cells (BMECs)	Invasion,Antiphagocytosis	100	100	98	0
VFDB	Shigella flexneri 06-2384	fig|peg.561	Transposase InsO for insertion sequence element IS911	Confers invasiveness, modulates trafficking of E. coli-containing vacuoles and enhances intracellular bacterial survival in brain microvascular endothelial cells (BMECs)	Invasion,Antiphagocytosis	100	80	89	7e-156
Victors	Shigella flexneri 06-2384	fig|peg.569	Glucans biosynthesis protein C (EC 2.1.-.-)		Virulence factor	100	100	99	0
VFDB	Shigella flexneri 06-2384	fig|peg.575	Mobile element protein	Inhibits lymphocyte activation; acting as adhesin in non-O157:H7 EHEC strains	Adherence	79	86	94	4e-153
VFDB	Shigella flexneri 06-2384	fig|peg.576	hypothetical protein (probably bogus)	Inhibits lymphocyte activation; acting as adhesin in non-O157:H7 EHEC strains	Adherence	100	100	98	0
VFDB	Shigella flexneri 06-2384	fig|peg.578	Minor curlin subunit CsgB, nucleation component of curlin monomers	Aids in attachment to the villi of enterocytes, also cause the bacteria to become attached to each other	Adherence,Fimbrial	100	94	82	0
PATRIC_VF	Shigella flexneri 06-2384	fig|peg.578	Minor curlin subunit CsgB, nucleation component of curlin monomers		Biofilm	100	94	82	0
PATRIC_VF	Shigella flexneri 06-2384	fig|peg.579	Transcriptional regulator CsgD for 2nd curli operon		Regulation of gene expression,Biofilm	100	100	93	0
Victors	Shigella flexneri 06-2384	fig|peg.579	Transcriptional regulator CsgD for 2nd curli operon		Virulence factor	100	100	93	0
VFDB	Shigella flexneri 06-2384	fig|peg.580	Curli production assembly/transport component CsgE	Aids in attachment to the villi of enterocytes, also cause the bacteria to become attached to each other	Adherence,Fimbrial	100	100	89	0
PATRIC_VF	Shigella flexneri 06-2384	fig|peg.580	Curli production assembly/transport component CsgE		Fimbriae	100	100	89	0
Victors	Shigella flexneri 06-2384	fig|peg.581	Curli production assembly/transport component CsgF		Virulence factor	100	100	89	0
VFDB	Shigella flexneri 06-2384	fig|peg.581	Curli production assembly/transport component CsgF	Aids in attachment to the villi of enterocytes, also cause the bacteria to become attached to each other	Adherence,Fimbrial	100	100	89	0
PATRIC_VF	Shigella flexneri 06-2384	fig|peg.581	Curli production assembly/transport component CsgF		Virulence	100	100	89	0
VFDB	Shigella flexneri 06-2384	fig|peg.583	Curli production assembly/transport component CsgG	Aids in attachment to the villi of enterocytes, also cause the bacteria to become attached to each other	Adherence,Fimbrial	42	100	99	0
PATRIC_VF	Shigella flexneri 06-2384	fig|peg.583	Curli production assembly/transport component CsgG		Fimbriae	42	100	99	0
VFDB	Shigella flexneri 06-2384	fig|peg.589	Z1226 protein	Confers invasiveness, modulates trafficking of E. coli-containing vacuoles and enhances intracellular bacterial survival in brain microvascular endothelial cells (BMECs)	Invasion,Antiphagocytosis	26	97	90	9.80908925027372e-45
VFDB	Shigella flexneri 06-2384	fig|peg.590	Mobile element protein	Involved in the cleavage of IcsA, may contribute to the polar distribution of IcsA on the lateral side of the bacterial surface	Protease,Serine protease	100	100	100	0
VFDB	Shigella flexneri 06-2384	fig|peg.591	Z1226 protein	Involved in the cleavage of IcsA, may contribute to the polar distribution of IcsA on the lateral side of the bacterial surface	Protease,Serine protease	100	100	100	0
VFDB	Shigella flexneri 06-2384	fig|peg.592	FIG00640476: hypothetical protein	Involved in the cleavage of IcsA, may contribute to the polar distribution of IcsA on the lateral side of the bacterial surface	Protease,Serine protease	100	100	100	5.997557427310217e-43
VFDB	Shigella flexneri 06-2384	fig|peg.593	Z5092 protein	Involved in the cleavage of IcsA, may contribute to the polar distribution of IcsA on the lateral side of the bacterial surface	Protease,Serine protease	100	100	99	0
VFDB	Shigella flexneri 06-2384	fig|peg.594	YeeV toxin protein	Involved in the cleavage of IcsA, may contribute to the polar distribution of IcsA on the lateral side of the bacterial surface	Protease,Serine protease	100	100	100	0
VFDB	Shigella flexneri 06-2384	fig|peg.595	YeeU protein (antitoxin to YeeV)	Involved in the cleavage of IcsA, may contribute to the polar distribution of IcsA on the lateral side of the bacterial surface	Protease,Serine protease	100	100	97	0
VFDB	Shigella flexneri 06-2384	fig|peg.597	Uncharacterized protein YeeT	Involved in the cleavage of IcsA, may contribute to the polar distribution of IcsA on the lateral side of the bacterial surface	Protease,Serine protease	100	100	100	0
VFDB	Shigella flexneri 06-2384	fig|peg.598	UPF0758 protein YeeS	Involved in the cleavage of IcsA, may contribute to the polar distribution of IcsA on the lateral side of the bacterial surface	Protease,Serine protease	96	100	100	0
VFDB	Shigella flexneri 06-2384	fig|peg.599	Antirestriction protein klcA	May account for the early diarrheal phase often observed during shigellosis	Toxin,A-B type,Enterotoxin	55	100	98	0
VFDB	Shigella flexneri 06-2384	fig|peg.600	UPF0380 proteins YafZ and homologs	May account for the early diarrheal phase often observed during shigellosis	Toxin,A-B type,Enterotoxin	100	100	95	0
VFDB	Shigella flexneri 06-2384	fig|peg.601	UPF0401 protein YkfF	Confers invasiveness, modulates trafficking of E. coli-containing vacuoles and enhances intracellular bacterial survival in brain microvascular endothelial cells (BMECs)	Invasion,Antiphagocytosis	67	100	80	2.0000000390829628e-25
VFDB	Shigella flexneri 06-2384	fig|peg.602	Antigen 43	Involved in the cleavage of IcsA, may contribute to the polar distribution of IcsA on the lateral side of the bacterial surface	Protease,Serine protease	99	99	99	0
VFDB	Shigella flexneri 06-2384	fig|peg.604	Uncharacterized protein YeeP	Involved in the cleavage of IcsA, may contribute to the polar distribution of IcsA on the lateral side of the bacterial surface	Protease,Serine protease	100	100	100	0
VFDB	Shigella flexneri 06-2384	fig|peg.605	FIG00638471: hypothetical protein	Involved in the cleavage of IcsA, may contribute to the polar distribution of IcsA on the lateral side of the bacterial surface	Protease,Serine protease	100	100	100	0
VFDB	Shigella flexneri 06-2384	fig|peg.607	unknown	Involved in the cleavage of IcsA, may contribute to the polar distribution of IcsA on the lateral side of the bacterial surface	Protease,Serine protease	62	80	98	2.000000093402204e-34
VFDB	Shigella flexneri 06-2384	fig|peg.608	FIG00638808: hypothetical protein	Involved in the cleavage of IcsA, may contribute to the polar distribution of IcsA on the lateral side of the bacterial surface	Protease,Serine protease	99	100	100	0
VFDB	Shigella flexneri 06-2384	fig|peg.609	FIG00638000: hypothetical protein	Involved in the cleavage of IcsA, may contribute to the polar distribution of IcsA on the lateral side of the bacterial surface	Protease,Serine protease	73	100	100	1.401298464324817e-45
VFDB	Shigella flexneri 06-2384	fig|peg.610	Haemolysin expression modulating protein	Involved in the cleavage of IcsA, may contribute to the polar distribution of IcsA on the lateral side of the bacterial surface	Protease,Serine protease	100	100	100	6.000000170793228e-38
VFDB	Shigella flexneri 06-2384	fig|peg.612	Intergenic-region protein	Involved in the cleavage of IcsA, may contribute to the polar distribution of IcsA on the lateral side of the bacterial surface	Protease,Serine protease	100	100	100	0
VFDB	Shigella flexneri 06-2384	fig|peg.613	FIG00639161: hypothetical protein	May account for the early diarrheal phase often observed during shigellosis	Toxin,A-B type,Enterotoxin	95	90	88	0
VFDB	Shigella flexneri 06-2384	fig|peg.614	FIG00638721: hypothetical protein	Involved in the cleavage of IcsA, may contribute to the polar distribution of IcsA on the lateral side of the bacterial surface	Protease,Serine protease	83	100	100	0
VFDB	Shigella flexneri 06-2384	fig|peg.616	Mobile element protein	Involved in the cleavage of IcsA, may contribute to the polar distribution of IcsA on the lateral side of the bacterial surface	Protease,Serine protease	94	100	100	0
VFDB	Shigella flexneri 06-2384	fig|peg.617	Mobile element protein	Involved in the cleavage of IcsA, may contribute to the polar distribution of IcsA on the lateral side of the bacterial surface	Protease,Serine protease	100	100	100	0
VFDB	Shigella flexneri 06-2384	fig|peg.618	Mobile element protein	Involved in the cleavage of IcsA, may contribute to the polar distribution of IcsA on the lateral side of the bacterial surface	Protease,Serine protease	100	100	99	0
VFDB	Shigella flexneri 06-2384	fig|peg.619	FIG00640454: hypothetical protein	Involved in the cleavage of IcsA, may contribute to the polar distribution of IcsA on the lateral side of the bacterial surface	Protease,Serine protease	100	100	100	0
VFDB	Shigella flexneri 06-2384	fig|peg.623	RNA polymerase sigma factor FecI	Involved in the cleavage of IcsA, may contribute to the polar distribution of IcsA on the lateral side of the bacterial surface	Protease,Serine protease	100	100	100	0
VFDB	Shigella flexneri 06-2384	fig|peg.624	Iron(III) dicitrate transmembrane sensor protein FecR	Involved in the cleavage of IcsA, may contribute to the polar distribution of IcsA on the lateral side of the bacterial surface	Protease,Serine protease	100	100	100	0
VFDB	Shigella flexneri 06-2384	fig|peg.625	Iron(III) dicitrate transport protein FecA	Involved in the cleavage of IcsA, may contribute to the polar distribution of IcsA on the lateral side of the bacterial surface	Protease,Serine protease	100	55	99	0
VFDB	Shigella flexneri 06-2384	fig|peg.626	Iron(III) dicitrate transport system, periplasmic iron-binding protein FecB (TC 3.A.1.14.1)	Involved in the cleavage of IcsA, may contribute to the polar distribution of IcsA on the lateral side of the bacterial surface	Protease,Serine protease	100	100	100	0
VFDB	Shigella flexneri 06-2384	fig|peg.627	Iron(III) dicitrate transport system permease protein FecC (TC 3.A.1.14.1)	Involved in the cleavage of IcsA, may contribute to the polar distribution of IcsA on the lateral side of the bacterial surface	Protease,Serine protease	100	97	100	0
VFDB	Shigella flexneri 06-2384	fig|peg.628	Iron(III) dicitrate transport system permease protein FecD (TC 3.A.1.14.1)	Involved in the cleavage of IcsA, may contribute to the polar distribution of IcsA on the lateral side of the bacterial surface	Protease,Serine protease	100	100	100	0
VFDB	Shigella flexneri 06-2384	fig|peg.629	Iron(III) dicitrate transport ATP-binding protein FecE (TC 3.A.1.14.1)	Involved in the cleavage of IcsA, may contribute to the polar distribution of IcsA on the lateral side of the bacterial surface	Protease,Serine protease	100	100	100	0
VFDB	Shigella flexneri 06-2384	fig|peg.631	Transposase InsO for insertion sequence element IS911	Confers invasiveness, modulates trafficking of E. coli-containing vacuoles and enhances intracellular bacterial survival in brain microvascular endothelial cells (BMECs)	Invasion,Antiphagocytosis	24	98	85	3e-30
VFDB	Shigella flexneri 06-2384	fig|peg.633	Transposase InsN for insertion sequence element IS911	Confers invasiveness, modulates trafficking of E. coli-containing vacuoles and enhances intracellular bacterial survival in brain microvascular endothelial cells (BMECs)	Invasion,Antiphagocytosis	84	84	95	0
VFDB	Shigella flexneri 06-2384	fig|peg.634	Polysaccharide deacetylase	Involved in the cleavage of IcsA, may contribute to the polar distribution of IcsA on the lateral side of the bacterial surface	Protease,Serine protease	97	90	93	0
VFDB	Shigella flexneri 06-2384	fig|peg.635	Hexosyltransferase homolog	Involved in the cleavage of IcsA, may contribute to the polar distribution of IcsA on the lateral side of the bacterial surface	Protease,Serine protease	100	100	100	0
VFDB	Shigella flexneri 06-2384	fig|peg.637	IS1 protein InsB	Involved in intestinal colonization and persistence.	Adherence,Nonfimbrial	100	100	90	0
VFDB	Shigella flexneri 06-2384	fig|peg.638	Mobile element protein	May account for the early diarrheal phase often observed during shigellosis	Toxin,A-B type,Enterotoxin	93	100	98	0
VFDB	Shigella flexneri 06-2384	fig|peg.639	Right origin-binding protein	Involved in the cleavage of IcsA, may contribute to the polar distribution of IcsA on the lateral side of the bacterial surface	Protease,Serine protease	100	100	100	0
VFDB	Shigella flexneri 06-2384	fig|peg.640	Transcriptional regulator, AcrR family	Involved in the cleavage of IcsA, may contribute to the polar distribution of IcsA on the lateral side of the bacterial surface	Protease,Serine protease	100	100	100	0
VFDB	Shigella flexneri 06-2384	fig|peg.641	Tetracycline resistance, MFS efflux pump => Tet(B)	Involved in the cleavage of IcsA, may contribute to the polar distribution of IcsA on the lateral side of the bacterial surface	Protease,Serine protease	100	100	100	0
VFDB	Shigella flexneri 06-2384	fig|peg.642	Tetracycline resistance regulatory protein TetR	Involved in the cleavage of IcsA, may contribute to the polar distribution of IcsA on the lateral side of the bacterial surface	Protease,Serine protease	99	100	98	0
VFDB	Shigella flexneri 06-2384	fig|peg.643	Transcriptional regulator, ArsR family	Involved in the cleavage of IcsA, may contribute to the polar distribution of IcsA on the lateral side of the bacterial surface	Protease,Serine protease	100	93	95	0
VFDB	Shigella flexneri 06-2384	fig|peg.644	FIG00731654: hypothetical protein	Involved in the cleavage of IcsA, may contribute to the polar distribution of IcsA on the lateral side of the bacterial surface	Protease,Serine protease	77	100	100	0
VFDB	Shigella flexneri 06-2384	fig|peg.646	IS1 protein InsB	Involved in intestinal colonization and persistence.	Adherence,Nonfimbrial	100	100	87	0
VFDB	Shigella flexneri 06-2384	fig|peg.648	Chloramphenicol O-acetyltransferase (EC 2.3.1.28) => CatA1/CatA4 family	Involved in the cleavage of IcsA, may contribute to the polar distribution of IcsA on the lateral side of the bacterial surface	Protease,Serine protease	100	100	98	0
VFDB	Shigella flexneri 06-2384	fig|peg.650	Mobile element protein	Involved in the cleavage of IcsA, may contribute to the polar distribution of IcsA on the lateral side of the bacterial surface	Protease,Serine protease	100	100	98	0
VFDB	Shigella flexneri 06-2384	fig|peg.651	Mobile element protein	Involved in the cleavage of IcsA, may contribute to the polar distribution of IcsA on the lateral side of the bacterial surface	Protease,Serine protease	100	100	100	0
VFDB	Shigella flexneri 06-2384	fig|peg.652	Tn21 protein of unknown function Urf2	Involved in the cleavage of IcsA, may contribute to the polar distribution of IcsA on the lateral side of the bacterial surface	Protease,Serine protease	34	100	100	7.006492321624085e-44
VFDB	Shigella flexneri 06-2384	fig|peg.653	Integron integrase IntI1	Involved in the cleavage of IcsA, may contribute to the polar distribution of IcsA on the lateral side of the bacterial surface	Protease,Serine protease	100	100	99	0
VFDB	Shigella flexneri 06-2384	fig|peg.654	Class D beta-lactamase (EC 3.5.2.6) => OXA-1 family	Involved in the cleavage of IcsA, may contribute to the polar distribution of IcsA on the lateral side of the bacterial surface	Protease,Serine protease	100	94	100	0
VFDB	Shigella flexneri 06-2384	fig|peg.655	Aminoglycoside 3''-nucleotidyltransferase (EC 2.7.7.-) => APH(3'')-Ia (AadA family)	Involved in the cleavage of IcsA, may contribute to the polar distribution of IcsA on the lateral side of the bacterial surface	Protease,Serine protease	100	100	95	0
VFDB	Shigella flexneri 06-2384	fig|peg.657	IS1 protein InsB	Involved in intestinal colonization and persistence.	Adherence,Nonfimbrial	100	100	87	0
VFDB	Shigella flexneri 06-2384	fig|peg.658	Mobile element protein	Inhibits lymphocyte activation; acting as adhesin in non-O157:H7 EHEC strains	Adherence	87	100	97	3e-177
VFDB	Shigella flexneri 06-2384	fig|peg.659	Anaerobic C4-dicarboxylate transporter	Involved in the cleavage of IcsA, may contribute to the polar distribution of IcsA on the lateral side of the bacterial surface	Protease,Serine protease	100	100	100	0
VFDB	Shigella flexneri 06-2384	fig|peg.660	Aspartate racemase (EC 5.1.1.13)	Involved in the cleavage of IcsA, may contribute to the polar distribution of IcsA on the lateral side of the bacterial surface	Protease,Serine protease	100	95	100	0
VFDB	Shigella flexneri 06-2384	fig|peg.662	LysR-family transcriptional regulator YjiE	Involved in the cleavage of IcsA, may contribute to the polar distribution of IcsA on the lateral side of the bacterial surface	Protease,Serine protease	100	100	100	0
VFDB	Shigella flexneri 06-2384	fig|peg.664	Mobile element protein	May account for the early diarrheal phase often observed during shigellosis	Toxin,A-B type,Enterotoxin	100	100	100	0
VFDB	Shigella flexneri 06-2384	fig|peg.665	Mobile element protein	Inhibits lymphocyte activation; acting as adhesin in non-O157:H7 EHEC strains	Adherence	99	100	93	0
VFDB	Shigella flexneri 06-2384	fig|peg.667	FIG00642280: hypothetical protein	Involved in the cleavage of IcsA, may contribute to the polar distribution of IcsA on the lateral side of the bacterial surface	Protease,Serine protease	60	100	100	5e-39
Victors	Shigella flexneri 06-2384	fig|peg.669	Putative helicase		Virulence factor	8	98	88	7.000000161890807e-37
PATRIC_VF	Shigella flexneri 06-2384	fig|peg.669	Putative helicase		Virulence	8	98	88	1.999999982195158e-37
VFDB	Shigella flexneri 06-2384	fig|peg.670	FIG00638123: hypothetical protein	Involved in the cleavage of IcsA, may contribute to the polar distribution of IcsA on the lateral side of the bacterial surface	Protease,Serine protease	93	98	100	0
VFDB	Shigella flexneri 06-2384	fig|peg.671	putative membrane protein	Involved in the cleavage of IcsA, may contribute to the polar distribution of IcsA on the lateral side of the bacterial surface	Protease,Serine protease	98	100	100	0
VFDB	Shigella flexneri 06-2384	fig|peg.672	Cys-tRNA(Pro) deacylase YbaK	Involved in the cleavage of IcsA, may contribute to the polar distribution of IcsA on the lateral side of the bacterial surface	Protease,Serine protease	94	100	100	0
VFDB	Shigella flexneri 06-2384	fig|peg.673	Hyphotheical protein	Involved in the cleavage of IcsA, may contribute to the polar distribution of IcsA on the lateral side of the bacterial surface	Protease,Serine protease	100	100	100	0
VFDB	Shigella flexneri 06-2384	fig|peg.674	Integrase	Required for resistance to host defence and for the intracellular spread, but not for bacterial invasion	Endotoxin	100	100	100	0
VFDB	Shigella flexneri 06-2384	fig|peg.677	Transposase InsE for insertion sequence IS3E	Involved in intestinal colonization and persistence.	Adherence,Nonfimbrial	100	100	81	0
VFDB	Shigella flexneri 06-2384	fig|peg.678	Transposase InsF for insertion sequence IS3 @ Mobile element protein	Inhibits lymphocyte activation; acting as adhesin in non-O157:H7 EHEC strains	Adherence	100	100	86	0
VFDB	Shigella flexneri 06-2384	fig|peg.702	IS1 protein InsB	Involved in intestinal colonization and persistence.	Adherence,Nonfimbrial	100	100	97	0
VFDB	Shigella flexneri 06-2384	fig|peg.715	IS1 protein InsB	Involved in intestinal colonization and persistence.	Adherence,Nonfimbrial	100	100	97	0
PATRIC_VF	Shigella flexneri 06-2384	fig|peg.718	Threonine-rich inner membrane protein GfcA		Capsule	100	100	97	9.999999682655225e-21
Victors	Shigella flexneri 06-2384	fig|peg.719	Uncharacterized lipoprotein YmcC precursor		Virulence factor	100	100	96	0
PATRIC_VF	Shigella flexneri 06-2384	fig|peg.719	Uncharacterized lipoprotein YmcC precursor		Capsule	100	100	97	0
PATRIC_VF	Shigella flexneri 06-2384	fig|peg.720	Uncharacterized protein GfcC		Capsule	100	100	99	0
PATRIC_VF	Shigella flexneri 06-2384	fig|peg.721	Uncharacterized lipoprotein GfcD		Capsule	100	100	98	0
PATRIC_VF	Shigella flexneri 06-2384	fig|peg.722	Putative polysaccharide export protein YccZ precursor		Capsule	100	100	100	0
PATRIC_VF	Shigella flexneri 06-2384	fig|peg.723	Low molecular weight protein-tyrosine-phosphatase (EC 3.1.3.48) => Etp		Capsule	100	100	99	0
PATRIC_VF	Shigella flexneri 06-2384	fig|peg.724	Tyrosine-protein kinase (EC 2.7.10.2)		Capsule	6	87	91	2.999999960016831e-24
PATRIC_VF	Shigella flexneri 06-2384	fig|peg.725	Tyrosine-protein kinase (EC 2.7.10.2)		Capsule	89	100	99	0
VFDB	Shigella flexneri 06-2384	fig|peg.747	Transposase InsD for insertion element IS2	Iron uptake, critical for intracellular growth	Iron uptake,Siderophore	72	100	98	2e-158
VFDB	Shigella flexneri 06-2384	fig|peg.748	Transposase InsC for insertion element IS2	May account for the early diarrheal phase often observed during shigellosis	Toxin,A-B type,Enterotoxin	88	100	100	0
PATRIC_VF	Shigella flexneri 06-2384	fig|peg.751	Outer membrane protein A precursor		Virulence	94	100	98	0
VFDB	Shigella flexneri 06-2384	fig|peg.751	Outer membrane protein A precursor	Contributes to brain mecrovascular endothelial cells (BMECs) invasion via a ligand-receptor interaction. Interaction of OmpA with its receptor induces actin condensation at the binding site. The actin reorganization induced by E. coli depends on activation of several host proteins involved in signaling, including focal adhesion kinase, PI3-kinase, PKC-<alpha>, and caveolin-1; OmpA also binds to C…	Invasion,Serum resistance	100	97	94	0
Victors	Shigella flexneri 06-2384	fig|peg.751	Outer membrane protein A precursor		Virulence factor	95	100	99	0
PATRIC_VF	Shigella flexneri 06-2384	fig|peg.752	Putative dehydrogenase		Virulence	99	99	89	0
Victors	Shigella flexneri 06-2384	fig|peg.752	Putative dehydrogenase		Virulence factor	99	99	89	0
Victors	Shigella flexneri 06-2384	fig|peg.763	Dihydroorotate dehydrogenase (quinone) (EC 1.3.5.2)		Virulence factor	97	100	99	0
PATRIC_VF	Shigella flexneri 06-2384	fig|peg.763	Dihydroorotate dehydrogenase (quinone) (EC 1.3.5.2)		Virulence	97	100	99	0
VFDB	Shigella flexneri 06-2384	fig|peg.770	Mobile element protein	Involved in intestinal colonization and persistence.	Adherence,Nonfimbrial	17	90	96	1e-34
VFDB	Shigella flexneri 06-2384	fig|peg.771	IS1 protein InsB	Involved in intestinal colonization and persistence.	Adherence,Nonfimbrial	100	100	97	0
VFDB	Shigella flexneri 06-2384	fig|peg.773	IS1 protein InsB	Involved in intestinal colonization and persistence.	Adherence,Nonfimbrial	100	100	97	0
VFDB	Shigella flexneri 06-2384	fig|peg.778	Transposase InsC for insertion element IS2	May account for the early diarrheal phase often observed during shigellosis	Toxin,A-B type,Enterotoxin	88	100	100	0
VFDB	Shigella flexneri 06-2384	fig|peg.779	Transposase InsD for insertion element IS2	Iron uptake, critical for intracellular growth	Iron uptake,Siderophore	100	100	99	0
PATRIC_VF	Shigella flexneri 06-2384	fig|peg.785	Outer membrane porin OmpF		Virulence	100	100	98	0
VFDB	Shigella flexneri 06-2384	fig|peg.790	Transposase InsG for insertion sequence element IS4	Inhibits lymphocyte activation; acting as adhesin in non-O157:H7 EHEC strains	Adherence	100	26	98	4e-78
VFDB	Shigella flexneri 06-2384	fig|peg.809	Transposase InsG for insertion sequence element IS4	Inhibits lymphocyte activation; acting as adhesin in non-O157:H7 EHEC strains	Adherence	100	26	99	9e-79
Victors	Shigella flexneri 06-2384	fig|peg.810	5-Enolpyruvylshikimate-3-phosphate synthase (EC 2.5.1.19)		Virulence factor	100	100	100	0
PATRIC_VF	Shigella flexneri 06-2384	fig|peg.810	5-Enolpyruvylshikimate-3-phosphate synthase (EC 2.5.1.19)		Cellular metabolism,Protease,Actin-based motility	100	100	100	0
PATRIC_VF	Shigella flexneri 06-2384	fig|peg.816	Formate efflux transporter (TC 2.A.44 family)		Virulence	100	100	95	0
Victors	Shigella flexneri 06-2384	fig|peg.816	Formate efflux transporter (TC 2.A.44 family)		Virulence factor	100	100	95	0
PATRIC_VF	Shigella flexneri 06-2384	fig|peg.818	Pyruvate formate-lyase activating enzyme (EC 1.97.1.4)		Virulence	83	99	97	0
Victors	Shigella flexneri 06-2384	fig|peg.818	Pyruvate formate-lyase activating enzyme (EC 1.97.1.4)		Virulence factor	92	99	97	0
VFDB	Shigella flexneri 06-2384	fig|peg.820	hypothetical protein (probably bogus)	Inhibits lymphocyte activation; acting as adhesin in non-O157:H7 EHEC strains	Adherence	100	100	99	0
VFDB	Shigella flexneri 06-2384	fig|peg.821	Mobile element protein	Inhibits lymphocyte activation; acting as adhesin in non-O157:H7 EHEC strains	Adherence	100	100	98	0
VFDB	Shigella flexneri 06-2384	fig|peg.835	hypothetical protein (probably bogus)	Inhibits lymphocyte activation; acting as adhesin in non-O157:H7 EHEC strains	Adherence	100	100	99	0
VFDB	Shigella flexneri 06-2384	fig|peg.836	Mobile element protein	Inhibits lymphocyte activation; acting as adhesin in non-O157:H7 EHEC strains	Adherence	100	100	98	0
VFDB	Shigella flexneri 06-2384	fig|peg.839	Mobile element protein	Inhibits lymphocyte activation; acting as adhesin in non-O157:H7 EHEC strains	Adherence	100	100	95	0
VFDB	Shigella flexneri 06-2384	fig|peg.840	hypothetical protein (probably bogus)	Inhibits lymphocyte activation; acting as adhesin in non-O157:H7 EHEC strains	Adherence	100	100	98	0
VFDB	Shigella flexneri 06-2384	fig|peg.845	Transposase InsC for insertion element IS2	May account for the early diarrheal phase often observed during shigellosis	Toxin,A-B type,Enterotoxin	88	100	100	0
VFDB	Shigella flexneri 06-2384	fig|peg.846	Transposase InsD for insertion element IS2	Iron uptake, critical for intracellular growth	Iron uptake,Siderophore	100	100	100	0
VFDB	Shigella flexneri 06-2384	fig|peg.859	Transposase InsN for insertion sequence element IS911	Confers invasiveness, modulates trafficking of E. coli-containing vacuoles and enhances intracellular bacterial survival in brain microvascular endothelial cells (BMECs)	Invasion,Antiphagocytosis	100	100	98	0
VFDB	Shigella flexneri 06-2384	fig|peg.860	Transposase InsO for insertion sequence element IS911	Confers invasiveness, modulates trafficking of E. coli-containing vacuoles and enhances intracellular bacterial survival in brain microvascular endothelial cells (BMECs)	Invasion,Antiphagocytosis	100	80	89	7e-156
VFDB	Shigella flexneri 06-2384	fig|peg.862	Transposase InsD for insertion element IS2	May account for the early diarrheal phase often observed during shigellosis	Toxin,A-B type,Enterotoxin	33	100	100	0
VFDB	Shigella flexneri 06-2384	fig|peg.866	Mobile element protein	May account for the early diarrheal phase often observed during shigellosis	Toxin,A-B type,Enterotoxin	100	100	99	0
Victors	Shigella flexneri 06-2384	fig|peg.879	Thioredoxin reductase (EC 1.8.1.9)		Virulence factor	100	100	99	0
VFDB	Shigella flexneri 06-2384	fig|peg.892	IS1 protein InsB	Involved in intestinal colonization and persistence.	Adherence,Nonfimbrial	100	100	97	0
VFDB	Shigella flexneri 06-2384	fig|peg.894	Transposase InsC for insertion element IS2	May account for the early diarrheal phase often observed during shigellosis	Toxin,A-B type,Enterotoxin	88	100	100	0
VFDB	Shigella flexneri 06-2384	fig|peg.895	Transposase InsD for insertion element IS2	Iron uptake, critical for intracellular growth	Iron uptake,Siderophore	100	100	99	0
Victors	Shigella flexneri 06-2384	fig|peg.929	Multidrug translocase MdfA		Virulence factor	99	99	89	0
PATRIC_VF	Shigella flexneri 06-2384	fig|peg.929	Multidrug translocase MdfA		Drug efflux system	99	99	89	0
VFDB	Shigella flexneri 06-2384	fig|peg.933	Mobile element protein	Inhibits lymphocyte activation; acting as adhesin in non-O157:H7 EHEC strains	Adherence	100	100	98	0
VFDB	Shigella flexneri 06-2384	fig|peg.934	hypothetical protein (probably bogus)	Inhibits lymphocyte activation; acting as adhesin in non-O157:H7 EHEC strains	Adherence	100	100	99	0
VFDB	Shigella flexneri 06-2384	fig|peg.972	Transposase InsG for insertion sequence element IS4	Inhibits lymphocyte activation; acting as adhesin in non-O157:H7 EHEC strains	Adherence	100	26	99	9e-79
VFDB	Shigella flexneri 06-2384	fig|peg.1035	Mobile element protein	Inhibits lymphocyte activation; acting as adhesin in non-O157:H7 EHEC strains	Adherence	100	100	98	0
VFDB	Shigella flexneri 06-2384	fig|peg.1036	hypothetical protein (probably bogus)	Inhibits lymphocyte activation; acting as adhesin in non-O157:H7 EHEC strains	Adherence	100	100	98	0
VFDB	Shigella flexneri 06-2384	fig|peg.1047	Transposase InsN for insertion sequence element IS911	Confers invasiveness, modulates trafficking of E. coli-containing vacuoles and enhances intracellular bacterial survival in brain microvascular endothelial cells (BMECs)	Invasion,Antiphagocytosis	100	100	98	0
VFDB	Shigella flexneri 06-2384	fig|peg.1048	Transposase InsO for insertion sequence element IS911	Confers invasiveness, modulates trafficking of E. coli-containing vacuoles and enhances intracellular bacterial survival in brain microvascular endothelial cells (BMECs)	Invasion,Antiphagocytosis	100	80	89	7e-156
VFDB	Shigella flexneri 06-2384	fig|peg.1051	hypothetical protein (probably bogus)	Inhibits lymphocyte activation; acting as adhesin in non-O157:H7 EHEC strains	Adherence	100	100	99	0
VFDB	Shigella flexneri 06-2384	fig|peg.1052	Mobile element protein	Inhibits lymphocyte activation; acting as adhesin in non-O157:H7 EHEC strains	Adherence	100	100	95	0
VFDB	Shigella flexneri 06-2384	fig|peg.1055	Transposase InsO for insertion sequence element IS911	Confers invasiveness, modulates trafficking of E. coli-containing vacuoles and enhances intracellular bacterial survival in brain microvascular endothelial cells (BMECs)	Invasion,Antiphagocytosis	100	80	89	7e-156
VFDB	Shigella flexneri 06-2384	fig|peg.1056	Transposase InsN for insertion sequence element IS911	Confers invasiveness, modulates trafficking of E. coli-containing vacuoles and enhances intracellular bacterial survival in brain microvascular endothelial cells (BMECs)	Invasion,Antiphagocytosis	100	100	98	0
VFDB	Shigella flexneri 06-2384	fig|peg.1060	Transposase InsC for insertion element IS2	May account for the early diarrheal phase often observed during shigellosis	Toxin,A-B type,Enterotoxin	88	100	100	0
VFDB	Shigella flexneri 06-2384	fig|peg.1061	Transposase InsD for insertion element IS2	Iron uptake, critical for intracellular growth	Iron uptake,Siderophore	100	100	99	0
VFDB	Shigella flexneri 06-2384	fig|peg.1062	Transposase InsD for insertion element IS2	May account for the early diarrheal phase often observed during shigellosis	Toxin,A-B type,Enterotoxin	53	100	99	0
VFDB	Shigella flexneri 06-2384	fig|peg.1072	Mobile element protein	Inhibits lymphocyte activation; acting as adhesin in non-O157:H7 EHEC strains	Adherence	100	100	98	0
VFDB	Shigella flexneri 06-2384	fig|peg.1073	hypothetical protein (probably bogus)	Inhibits lymphocyte activation; acting as adhesin in non-O157:H7 EHEC strains	Adherence	100	100	98	0
Victors	Shigella flexneri 06-2384	fig|peg.1076	Tricarboxylate transport transcriptional regulator TctD => Citrate response regulator CitB		Virulence factor	44	100	84	0
PATRIC_VF	Shigella flexneri 06-2384	fig|peg.1076	Tricarboxylate transport transcriptional regulator TctD => Citrate response regulator CitB		Virulence	44	100	84	0
Victors	Shigella flexneri 06-2384	fig|peg.1079	Cold shock protein of CSP family => CspE (naming convention as in E.coli)		Virulence factor	100	100	98	9.80908925027372e-45
PATRIC_VF	Shigella flexneri 06-2384	fig|peg.1079	Cold shock protein of CSP family => CspE (naming convention as in E.coli)		Virulence	98	100	98	4.203895392974451e-45
PATRIC_VF	Shigella flexneri 06-2384	fig|peg.1105	Chaperone protein HscC		Virulence	50	99	83	1e-172
Victors	Shigella flexneri 06-2384	fig|peg.1105	Chaperone protein HscC		Virulence factor	50	99	83	5e-172
PATRIC_VF	Shigella flexneri 06-2384	fig|peg.1106	Chaperone protein HscC		Virulence	45	100	84	0
Victors	Shigella flexneri 06-2384	fig|peg.1106	Chaperone protein HscC		Virulence factor	45	100	84	0
Victors	Shigella flexneri 06-2384	fig|peg.1117	tRNA-i(6)A37 methylthiotransferase (EC 2.8.4.3)		Virulence factor	99	99	80	0
Victors	Shigella flexneri 06-2384	fig|peg.1131	Ferric uptake regulation protein FUR		Virulence factor	97	98	99	0
VFDB	Shigella flexneri 06-2384	fig|peg.1131	Ferric uptake regulation protein FUR	Repress the expression of iron-regulated genes; also required for acid-induced activation of atr genes	Regulation	97	98	99	0
PATRIC_VF	Shigella flexneri 06-2384	fig|peg.1131	Ferric uptake regulation protein FUR		Regulation of gene expression	97	98	99	0
Victors	Shigella flexneri 06-2384	fig|peg.1136	Phosphoglucomutase (EC 5.4.2.2)		Virulence factor	99	100	82	0
VFDB	Shigella flexneri 06-2384	fig|peg.1149	Mobile element protein	Involved in intestinal colonization and persistence.	Adherence,Nonfimbrial	17	81	96	1e-34
VFDB	Shigella flexneri 06-2384	fig|peg.1150	IS1 protein InsB	Involved in intestinal colonization and persistence.	Adherence,Nonfimbrial	100	100	97	0
VFDB	Shigella flexneri 06-2384	fig|peg.1154	putative IS1 encoded protein	Involved in intestinal colonization and persistence.	Adherence,Nonfimbrial	17	95	96	9e-35
VFDB	Shigella flexneri 06-2384	fig|peg.1155	IS1 protein InsB	Involved in intestinal colonization and persistence.	Adherence,Nonfimbrial	100	100	97	0
Victors	Shigella flexneri 06-2384	fig|peg.1207	UDP-glucose 4-epimerase (EC 5.1.3.2)		Virulence factor	100	100	95	0
PATRIC_VF	Shigella flexneri 06-2384	fig|peg.1207	UDP-glucose 4-epimerase (EC 5.1.3.2)		Invasion,Virulence	100	100	95	0
VFDB	Shigella flexneri 06-2384	fig|peg.1216	IS1 protein InsB	Involved in intestinal colonization and persistence.	Adherence,Nonfimbrial	100	100	97	0
PATRIC_VF	Shigella flexneri 06-2384	fig|peg.1217	[Citrate [pro-3S]-lyase] ligase (EC 6.2.1.22)		Virulence	98	99	86	0
Victors	Shigella flexneri 06-2384	fig|peg.1217	[Citrate [pro-3S]-lyase] ligase (EC 6.2.1.22)		Virulence factor	98	99	86	0
VFDB	Shigella flexneri 06-2384	fig|peg.1239	Transposase InsN for insertion sequence element IS911	Confers invasiveness, modulates trafficking of E. coli-containing vacuoles and enhances intracellular bacterial survival in brain microvascular endothelial cells (BMECs)	Invasion,Antiphagocytosis	100	100	98	0
VFDB	Shigella flexneri 06-2384	fig|peg.1240	Transposase InsO for insertion sequence element IS911	Confers invasiveness, modulates trafficking of E. coli-containing vacuoles and enhances intracellular bacterial survival in brain microvascular endothelial cells (BMECs)	Invasion,Antiphagocytosis	100	80	89	7e-156
Victors	Shigella flexneri 06-2384	fig|peg.1245	Carbon starvation protein A		Virulence factor	100	100	96	0
PATRIC_VF	Shigella flexneri 06-2384	fig|peg.1245	Carbon starvation protein A		Virulence	100	100	96	0
VFDB	Shigella flexneri 06-2384	fig|peg.1247	2,3-dihydro-2,3-dihydroxybenzoate dehydrogenase (EC 1.3.1.28) [enterobactin] siderophore @ 2,3-dihydro-2,3-dihydroxybenzoate dehydrogenase (EC 1.3.1.28) of siderophore biosynthesis	Iron uptake: the siderophore enterobactin imported through the FepA receptor and the FepBCDG system	Iron uptake,Siderophore	100	100	97	0
VFDB	Shigella flexneri 06-2384	fig|peg.1248	Isochorismatase (EC 3.3.2.1) [enterobactin] siderophore / Apo-aryl carrier domain of EntB @ Isochorismatase (EC 3.3.2.1) of siderophore biosynthesis	Iron uptake: the siderophore enterobactin imported through the FepA receptor and the FepBCDG system	Iron uptake,Siderophore	100	100	99	0
VFDB	Shigella flexneri 06-2384	fig|peg.1249	2,3-dihydroxybenzoate-AMP ligase (EC 2.7.7.58) [enterobactin] siderophore @ 2,3-dihydroxybenzoate-AMP ligase (EC 2.7.7.58) of siderophore biosynthesis	Iron uptake: the siderophore enterobactin imported through the FepA receptor and the FepBCDG system	Iron uptake,Siderophore	100	100	97	0
VFDB	Shigella flexneri 06-2384	fig|peg.1250	Isochorismate synthase (EC 5.4.4.2) [enterobactin] siderophore @ Isochorismate synthase (EC 5.4.4.2) of siderophore biosynthesis	Iron uptake: the siderophore enterobactin imported through the FepA receptor and the FepBCDG system	Iron uptake,Siderophore	69	100	98	0
VFDB	Shigella flexneri 06-2384	fig|peg.1251	Isochorismate synthase (EC 5.4.4.2) [enterobactin] siderophore @ Isochorismate synthase (EC 5.4.4.2) of siderophore biosynthesis	Iron uptake: the siderophore enterobactin imported through the FepA receptor and the FepBCDG system	Iron uptake,Siderophore	23	100	100	0
VFDB	Shigella flexneri 06-2384	fig|peg.1252	Ferric enterobactin-binding periplasmic protein FepB (TC 3.A.1.14.2)	Iron uptake: the siderophore enterobactin imported through the FepA receptor and the FepBCDG system	Iron uptake,Siderophore	100	100	99	0
VFDB	Shigella flexneri 06-2384	fig|peg.1254	Ferric enterobactin transport system permease protein FepD (TC 3.A.1.14.2)	Iron uptake: the siderophore enterobactin imported through the FepA receptor and the FepBCDG system	Iron uptake,Siderophore	100	100	99	0
VFDB	Shigella flexneri 06-2384	fig|peg.1255	Ferric enterobactin transport system permease protein FepG (TC 3.A.1.14.2)	Iron uptake: the siderophore enterobactin imported through the FepA receptor and the FepBCDG system	Iron uptake,Siderophore	100	100	96	0
VFDB	Shigella flexneri 06-2384	fig|peg.1256	Ferric enterobactin transport ATP-binding protein FepC (TC 3.A.1.14.2)	Iron uptake: the siderophore enterobactin imported through the FepA receptor and the FepBCDG system	Iron uptake,Siderophore	99	99	98	0
VFDB	Shigella flexneri 06-2384	fig|peg.1257	Ferric enterobactin uptake protein FepE	Iron uptake: the siderophore enterobactin imported through the FepA receptor and the FepBCDG system	Iron uptake,Siderophore	62	100	94	2e-164
VFDB	Shigella flexneri 06-2384	fig|peg.1258	Ferric enterobactin uptake protein FepE	Iron uptake: the siderophore enterobactin imported through the FepA receptor and the FepBCDG system	Iron uptake,Siderophore	34	100	90	0
VFDB	Shigella flexneri 06-2384	fig|peg.1259	IS1 protein InsB	Involved in intestinal colonization and persistence.	Adherence,Nonfimbrial	100	100	97	0
VFDB	Shigella flexneri 06-2384	fig|peg.1260	Mobile element protein	Involved in intestinal colonization and persistence.	Adherence,Nonfimbrial	17	92	98	8e-36
VFDB	Shigella flexneri 06-2384	fig|peg.1261	Enterobactin synthetase component F, serine activating enzyme (EC 2.7.7.-)	Iron uptake: the siderophore enterobactin imported through the FepA receptor and the FepBCDG system	Iron uptake,Siderophore	100	100	95	0
VFDB	Shigella flexneri 06-2384	fig|peg.1265	TonB-dependent receptor; Outer membrane receptor for ferric enterobactin and colicins B, D	Iron uptake: the siderophore enterobactin imported through the FepA receptor and the FepBCDG system	Iron uptake,Siderophore	100	100	99	0
PATRIC_VF	Shigella flexneri 06-2384	fig|peg.1265	TonB-dependent receptor; Outer membrane receptor for ferric enterobactin and colicins B, D		Virulence	100	100	81	0
Victors	Shigella flexneri 06-2384	fig|peg.1265	TonB-dependent receptor; Outer membrane receptor for ferric enterobactin and colicins B, D		Virulence factor	100	100	81	0
VFDB	Shigella flexneri 06-2384	fig|peg.1266	4'-phosphopantetheinyl transferase (EC 2.7.8.-) [enterobactin] siderophore	Iron uptake: the siderophore enterobactin imported through the FepA receptor and the FepBCDG system	Iron uptake,Siderophore	81	100	94	0
VFDB	Shigella flexneri 06-2384	fig|peg.1270	hypothetical protein (probably bogus)	Inhibits lymphocyte activation; acting as adhesin in non-O157:H7 EHEC strains	Adherence	73	100	98	0
VFDB	Shigella flexneri 06-2384	fig|peg.1271	Mobile element protein	Involved in intestinal colonization and persistence.	Adherence,Nonfimbrial	100	100	99	0
VFDB	Shigella flexneri 06-2384	fig|peg.1272	Mobile element protein	Involved in intestinal colonization and persistence.	Adherence,Nonfimbrial	100	100	99	3e-163
Victors	Shigella flexneri 06-2384	fig|peg.1272	Mobile element protein		Virulence factor	43	100	98	5e-157
VFDB	Shigella flexneri 06-2384	fig|peg.1276	Cation efflux system protein CusC precursor	Contributes to brain mecrovascular endothelial cells (BMECs) invasion via a ligand-receptor interaction	Invasion	100	100	96	0
Victors	Shigella flexneri 06-2384	fig|peg.1276	Cation efflux system protein CusC precursor		Virulence factor	100	99	98	0
PATRIC_VF	Shigella flexneri 06-2384	fig|peg.1276	Cation efflux system protein CusC precursor		Invasion	100	100	98	0
VFDB	Shigella flexneri 06-2384	fig|peg.1286	IS1 protein InsB	Involved in intestinal colonization and persistence.	Adherence,Nonfimbrial	100	100	97	0
VFDB	Shigella flexneri 06-2384	fig|peg.1302	IS1 protein InsB	Involved in intestinal colonization and persistence.	Adherence,Nonfimbrial	100	100	97	0
Victors	Shigella flexneri 06-2384	fig|peg.1303	Hydroxypyruvate isomerase (EC 5.3.1.22)		Virulence factor	36	100	86	0
PATRIC_VF	Shigella flexneri 06-2384	fig|peg.1303	Hydroxypyruvate isomerase (EC 5.3.1.22)		Virulence	36	100	86	0
Victors	Shigella flexneri 06-2384	fig|peg.1346	Hha toxicity modulator TomB		Virulence factor	100	100	94	0
PATRIC_VF	Shigella flexneri 06-2384	fig|peg.1346	Hha toxicity modulator TomB		Virulence	100	100	94	0
VFDB	Shigella flexneri 06-2384	fig|peg.1355	Transposase InsG for insertion sequence element IS4	Inhibits lymphocyte activation; acting as adhesin in non-O157:H7 EHEC strains	Adherence	100	26	99	9e-79
PATRIC_VF	Shigella flexneri 06-2384	fig|peg.1371	ATP-dependent protease La (EC 3.4.21.53) Type I		Regulation of gene expression	100	98	99	0
Victors	Shigella flexneri 06-2384	fig|peg.1371	ATP-dependent protease La (EC 3.4.21.53) Type I		Virulence factor	100	98	99	0
Victors	Shigella flexneri 06-2384	fig|peg.1373	ATP-dependent Clp protease proteolytic subunit (EC 3.4.21.92)		Virulence factor	100	100	99	0
PATRIC_VF	Shigella flexneri 06-2384	fig|peg.1373	ATP-dependent Clp protease proteolytic subunit (EC 3.4.21.92)		Virulence	100	100	99	0
VFDB	Shigella flexneri 06-2384	fig|peg.1380	IS, phage, Tn; Transposon-related functions	Inhibits lymphocyte activation; acting as adhesin in non-O157:H7 EHEC strains	Adherence	100	100	80	0
PATRIC_VF	Shigella flexneri 06-2384	fig|peg.1384	Cytochrome O ubiquinol oxidase subunit I (EC 1.10.3.-)		Virulence	34	100	95	0
Victors	Shigella flexneri 06-2384	fig|peg.1384	Cytochrome O ubiquinol oxidase subunit I (EC 1.10.3.-)		Virulence factor	34	100	95	0
PATRIC_VF	Shigella flexneri 06-2384	fig|peg.1385	Cytochrome O ubiquinol oxidase subunit I (EC 1.10.3.-)		Virulence	62	100	95	0
Victors	Shigella flexneri 06-2384	fig|peg.1385	Cytochrome O ubiquinol oxidase subunit I (EC 1.10.3.-)		Virulence factor	62	100	95	0
VFDB	Shigella flexneri 06-2384	fig|peg.1392	IS1 protein InsB	Involved in intestinal colonization and persistence.	Adherence,Nonfimbrial	100	100	97	0
VFDB	Shigella flexneri 06-2384	fig|peg.1395	IS1 protein InsB	Involved in intestinal colonization and persistence.	Adherence,Nonfimbrial	100	100	97	0
Victors	Shigella flexneri 06-2384	fig|peg.1413	Uncharacterized protein YajD		Virulence factor	96	98	82	0
PATRIC_VF	Shigella flexneri 06-2384	fig|peg.1427	Exonuclease SbcD		Virulence	100	100	83	0
Victors	Shigella flexneri 06-2384	fig|peg.1427	Exonuclease SbcD		Virulence factor	100	100	83	0
Victors	Shigella flexneri 06-2384	fig|peg.1431	DNA recombination-dependent growth factor C		Virulence factor	100	93	99	0
VFDB	Shigella flexneri 06-2384	fig|peg.1441	IS, phage, Tn; Transposon-related functions	Involved in intestinal colonization and persistence.	Adherence,Nonfimbrial	100	100	98	0
VFDB	Shigella flexneri 06-2384	fig|peg.1442	Mobile element protein	Involved in intestinal colonization and persistence.	Adherence,Nonfimbrial	100	100	99	3e-163
Victors	Shigella flexneri 06-2384	fig|peg.1442	Mobile element protein		Virulence factor	43	100	98	5e-157
VFDB	Shigella flexneri 06-2384	fig|peg.1443	hypothetical protein (probably bogus)	Inhibits lymphocyte activation; acting as adhesin in non-O157:H7 EHEC strains	Adherence	100	90	94	0
VFDB	Shigella flexneri 06-2384	fig|peg.1444	Mobile element protein	Inhibits lymphocyte activation; acting as adhesin in non-O157:H7 EHEC strains	Adherence	100	100	98	0
VFDB	Shigella flexneri 06-2384	fig|peg.1447	IS1 protein InsB	Involved in intestinal colonization and persistence.	Adherence,Nonfimbrial	100	100	97	0
VFDB	Shigella flexneri 06-2384	fig|peg.1448	Mobile element protein	Involved in intestinal colonization and persistence.	Adherence,Nonfimbrial	19	96	95	5e-37
PATRIC_VF	Shigella flexneri 06-2384	fig|peg.1459	DNA polymerase IV (EC 2.7.7.7)		Virulence	100	100	90	0
Victors	Shigella flexneri 06-2384	fig|peg.1459	DNA polymerase IV (EC 2.7.7.7)		Virulence factor	100	100	90	0
Victors	Shigella flexneri 06-2384	fig|peg.1466	D-sedoheptulose 7-phosphate isomerase (EC 5.3.1.28)		Virulence factor	100	100	97	0
PATRIC_VF	Shigella flexneri 06-2384	fig|peg.1466	D-sedoheptulose 7-phosphate isomerase (EC 5.3.1.28)		Virulence	100	100	97	0
VFDB	Shigella flexneri 06-2384	fig|peg.1480	IS1 protein InsB	Involved in intestinal colonization and persistence.	Adherence,Nonfimbrial	100	100	97	0
VFDB	Shigella flexneri 06-2384	fig|peg.1487	hypothetical protein	Involved in intestinal colonization and persistence.	Adherence,Nonfimbrial	17	90	98	1e-35
VFDB	Shigella flexneri 06-2384	fig|peg.1488	IS1 protein InsB	Involved in intestinal colonization and persistence.	Adherence,Nonfimbrial	100	100	97	0
Victors	Shigella flexneri 06-2384	fig|peg.1496	Uncharacterized protein YaiT		Virulence factor	12	100	98	0
PATRIC_VF	Shigella flexneri 06-2384	fig|peg.1496	Uncharacterized protein YaiT		Virulence	12	100	98	0
VFDB	Shigella flexneri 06-2384	fig|peg.1497	IS1 protein InsB	Involved in intestinal colonization and persistence.	Adherence,Nonfimbrial	100	100	98	0
VFDB	Shigella flexneri 06-2384	fig|peg.1498	Mobile element protein	Involved in intestinal colonization and persistence.	Adherence,Nonfimbrial	17	89	96	9e-35
VFDB	Shigella flexneri 06-2384	fig|peg.1499	Transposase InsC for insertion element IS2	May account for the early diarrheal phase often observed during shigellosis	Toxin,A-B type,Enterotoxin	88	100	100	0
VFDB	Shigella flexneri 06-2384	fig|peg.1500	Transposase InsD for insertion element IS2	Iron uptake, critical for intracellular growth	Iron uptake,Siderophore	100	100	100	0
VFDB	Shigella flexneri 06-2384	fig|peg.1503	hypothetical protein (probably bogus)	Inhibits lymphocyte activation; acting as adhesin in non-O157:H7 EHEC strains	Adherence	100	100	99	0
VFDB	Shigella flexneri 06-2384	fig|peg.1504	Mobile element protein	Inhibits lymphocyte activation; acting as adhesin in non-O157:H7 EHEC strains	Adherence	100	100	98	0
PATRIC_VF	Shigella flexneri 06-2384	fig|peg.1506	hypothetical protein		Virulence	17	100	98	1e-113
Victors	Shigella flexneri 06-2384	fig|peg.1506	hypothetical protein		Virulence factor	17	100	98	4e-113
Victors	Shigella flexneri 06-2384	fig|peg.1510	SbmA protein		Virulence factor	99	100	99	0
PATRIC_VF	Shigella flexneri 06-2384	fig|peg.1510	SbmA protein		Virulence	99	100	99	0
VFDB	Shigella flexneri 06-2384	fig|peg.1518	Mobile element protein	Involved in intestinal colonization and persistence.	Adherence,Nonfimbrial	100	100	98	3e-161
Victors	Shigella flexneri 06-2384	fig|peg.1518	Mobile element protein		Virulence factor	43	100	97	6e-155
VFDB	Shigella flexneri 06-2384	fig|peg.1519	Mobile element protein	May account for the early diarrheal phase often observed during shigellosis	Toxin,A-B type,Enterotoxin	100	100	98	0
VFDB	Shigella flexneri 06-2384	fig|peg.1532	Transposase InsO for insertion sequence element IS911	Confers invasiveness, modulates trafficking of E. coli-containing vacuoles and enhances intracellular bacterial survival in brain microvascular endothelial cells (BMECs)	Invasion,Antiphagocytosis	100	80	89	7e-156
VFDB	Shigella flexneri 06-2384	fig|peg.1533	Transposase InsN for insertion sequence element IS911	Confers invasiveness, modulates trafficking of E. coli-containing vacuoles and enhances intracellular bacterial survival in brain microvascular endothelial cells (BMECs)	Invasion,Antiphagocytosis	100	100	97	0
VFDB	Shigella flexneri 06-2384	fig|peg.1535	Transposase InsD for insertion element IS2	Iron uptake, critical for intracellular growth	Iron uptake,Siderophore	100	100	99	0
VFDB	Shigella flexneri 06-2384	fig|peg.1536	Transposase InsC for insertion element IS2	Iron uptake, critical for intracellular growth	Iron uptake,Siderophore	100	100	98	0
Victors	Shigella flexneri 06-2384	fig|peg.1547	FIG005121: SAM-dependent methyltransferase (EC 2.1.1.-)		Virulence factor	100	100	86	0
PATRIC_VF	Shigella flexneri 06-2384	fig|peg.1547	FIG005121: SAM-dependent methyltransferase (EC 2.1.1.-)		Virulence	100	100	86	0
VFDB	Shigella flexneri 06-2384	fig|peg.1553	Transposase InsG for insertion sequence element IS4	Inhibits lymphocyte activation; acting as adhesin in non-O157:H7 EHEC strains	Adherence	100	26	98	6e-78
Victors	Shigella flexneri 06-2384	fig|peg.1572	DNA polymerase III alpha subunit (EC 2.7.7.7)		Virulence factor	99	100	88	0
PATRIC_VF	Shigella flexneri 06-2384	fig|peg.1577	UDP-3-O-[3-hydroxymyristoyl] glucosamine N-acyltransferase (EC 2.3.1.191)		Cell surface and membrane proteins	100	100	95	0
Victors	Shigella flexneri 06-2384	fig|peg.1578	Outer membrane chaperone Skp (OmpH) precursor @ Outer membrane protein H precursor		Virulence factor	100	100	100	0
PATRIC_VF	Shigella flexneri 06-2384	fig|peg.1578	Outer membrane chaperone Skp (OmpH) precursor @ Outer membrane protein H precursor		Chaperone	100	100	100	0
Victors	Shigella flexneri 06-2384	fig|peg.1590	Methionine aminopeptidase (EC 3.4.11.18)		Virulence factor	100	100	100	0
PATRIC_VF	Shigella flexneri 06-2384	fig|peg.1597	HtrA protease/chaperone protein		Chaperone,Cell-to-cell spread	100	100	99	0
Victors	Shigella flexneri 06-2384	fig|peg.1597	HtrA protease/chaperone protein		Virulence factor	100	100	99	0
PATRIC_VF	Shigella flexneri 06-2384	fig|peg.1598	Deoxyguanosinetriphosphate triphosphohydrolase (EC 3.1.5.1), subgroup 1		Virulence	100	100	88	0
Victors	Shigella flexneri 06-2384	fig|peg.1598	Deoxyguanosinetriphosphate triphosphohydrolase (EC 3.1.5.1), subgroup 1		Virulence factor	100	100	88	0
PATRIC_VF	Shigella flexneri 06-2384	fig|peg.1614	RNA polymerase-binding transcription factor DksA		Cell-to-cell spread,Stress,Stress,Regulation of gene expression	100	100	100	0
Victors	Shigella flexneri 06-2384	fig|peg.1614	RNA polymerase-binding transcription factor DksA		Virulence factor	100	100	100	0
VFDB	Shigella flexneri 06-2384	fig|peg.1618	IS1 protein InsB	Involved in intestinal colonization and persistence.	Adherence,Nonfimbrial	100	100	97	0
Victors	Shigella flexneri 06-2384	fig|peg.1640	Dihydrolipoamide dehydrogenase of pyruvate dehydrogenase complex (EC 1.8.1.4) @ Dihydrolipoamide dehydrogenase (EC 1.8.1.4)		Virulence factor	100	97	82	0
PATRIC_VF	Shigella flexneri 06-2384	fig|peg.1648	Type IV pilin PilA		Invasion,Adhesion,Biofilm,Cell motility	100	100	99	0
Victors	Shigella flexneri 06-2384	fig|peg.1648	Type IV pilin PilA		Virulence factor	100	100	99	0
VFDB	Shigella flexneri 06-2384	fig|peg.1676	IS1 protein InsB	Involved in intestinal colonization and persistence.	Adherence,Nonfimbrial	100	100	97	0
PATRIC_VF	Shigella flexneri 06-2384	fig|peg.1682	LysR family transcriptional activator LeuO		Virulence	100	100	86	0
Victors	Shigella flexneri 06-2384	fig|peg.1682	LysR family transcriptional activator LeuO		Virulence factor	100	100	86	0
Victors	Shigella flexneri 06-2384	fig|peg.1706	Survival protein SurA precursor (Peptidyl-prolyl cis-trans isomerase SurA) (EC 5.2.1.8)		Virulence factor	100	100	100	0
PATRIC_VF	Shigella flexneri 06-2384	fig|peg.1706	Survival protein SurA precursor (Peptidyl-prolyl cis-trans isomerase SurA) (EC 5.2.1.8)		Chaperone	100	100	100	0
Victors	Shigella flexneri 06-2384	fig|peg.1729	Carbamoyl-phosphate synthase large chain (EC 6.3.5.5)		Virulence factor	100	100	99	0
PATRIC_VF	Shigella flexneri 06-2384	fig|peg.1729	Carbamoyl-phosphate synthase large chain (EC 6.3.5.5)		Virulence	100	100	100	0
PATRIC_VF	Shigella flexneri 06-2384	fig|peg.1730	Carbamoyl-phosphate synthase small chain (EC 6.3.5.5)		Virulence	100	100	99	0
Victors	Shigella flexneri 06-2384	fig|peg.1730	Carbamoyl-phosphate synthase small chain (EC 6.3.5.5)		Virulence factor	100	100	99	0
VFDB	Shigella flexneri 06-2384	fig|peg.1739	Mobile element protein	Involved in intestinal colonization and persistence.	Adherence,Nonfimbrial	17	86	96	7e-35
VFDB	Shigella flexneri 06-2384	fig|peg.1740	IS1 protein InsB	Involved in intestinal colonization and persistence.	Adherence,Nonfimbrial	100	100	98	0
Victors	Shigella flexneri 06-2384	fig|peg.1745	Chaperone protein DnaJ		Virulence factor	100	100	85	0
Victors	Shigella flexneri 06-2384	fig|peg.1760	Aerobic respiration control protein arcA		Virulence factor	100	100	92	0
Victors	Shigella flexneri 06-2384	fig|peg.1782	Deoxyribose-phosphate aldolase (EC 4.1.2.4)		Virulence factor	91	91	83	0
Victors	Shigella flexneri 06-2384	fig|peg.1790	Peptide chain release factor 3		Virulence factor	99	97	86	0
PATRIC_VF	Shigella flexneri 06-2384	fig|peg.1798	Putative regulatory protein		Regulation of gene expression,Iron uptake	63	100	99	0
Victors	Shigella flexneri 06-2384	fig|peg.1798	Putative regulatory protein		Virulence factor	63	100	99	0
VFDB	Shigella flexneri 06-2384	fig|peg.1799	IS1 protein InsB	Involved in intestinal colonization and persistence.	Adherence,Nonfimbrial	100	100	97	0
VFDB	Shigella flexneri 06-2384	fig|peg.1800	Mobile element protein	Involved in intestinal colonization and persistence.	Adherence,Nonfimbrial	21	88	84	4e-36
VFDB	Shigella flexneri 06-2384	fig|peg.1821	Mobile element protein	May account for the early diarrheal phase often observed during shigellosis	Toxin,A-B type,Enterotoxin	100	100	99	0
Victors	Shigella flexneri 06-2384	fig|peg.1828	Inner membrane protein YjiY		Virulence factor	100	100	96	0
VFDB	Shigella flexneri 06-2384	fig|peg.1832	IS1 protein InsB	Involved in intestinal colonization and persistence.	Adherence,Nonfimbrial	100	100	98	0
VFDB	Shigella flexneri 06-2384	fig|peg.1839	hypothetical protein (probably bogus)	Inhibits lymphocyte activation; acting as adhesin in non-O157:H7 EHEC strains	Adherence	100	100	99	0
VFDB	Shigella flexneri 06-2384	fig|peg.1840	Mobile element protein	Inhibits lymphocyte activation; acting as adhesin in non-O157:H7 EHEC strains	Adherence	100	100	99	0
VFDB	Shigella flexneri 06-2384	fig|peg.1866	IS1 protein InsB	Involved in intestinal colonization and persistence.	Adherence,Nonfimbrial	100	100	98	0
VFDB	Shigella flexneri 06-2384	fig|peg.1867	Mobile element protein	Involved in intestinal colonization and persistence.	Adherence,Nonfimbrial	17	84	96	2e-34
Victors	Shigella flexneri 06-2384	fig|peg.1869	3'-to-5' exoribonuclease RNase R		Virulence factor	100	100	100	0
PATRIC_VF	Shigella flexneri 06-2384	fig|peg.1869	3'-to-5' exoribonuclease RNase R		Virulence	100	100	100	0
Victors	Shigella flexneri 06-2384	fig|peg.1876	RNA-binding protein Hfq		Virulence factor	100	100	100	0
PATRIC_VF	Shigella flexneri 06-2384	fig|peg.1876	RNA-binding protein Hfq		Virulence	100	100	100	0
Victors	Shigella flexneri 06-2384	fig|peg.1877	tRNA dimethylallyltransferase (EC 2.5.1.75)		Virulence factor	100	100	100	0
VFDB	Shigella flexneri 06-2384	fig|peg.1889	Mobile element protein	Involved in intestinal colonization and persistence.	Adherence,Nonfimbrial	18	98	96	1e-35
VFDB	Shigella flexneri 06-2384	fig|peg.1890	IS1 protein InsB	Involved in intestinal colonization and persistence.	Adherence,Nonfimbrial	44	100	100	0
VFDB	Shigella flexneri 06-2384	fig|peg.1891	IS1 protein InsB	Involved in intestinal colonization and persistence.	Adherence,Nonfimbrial	43	100	97	4e-45
Victors	Shigella flexneri 06-2384	fig|peg.1893	Translation elongation factor P Lys34:lysine transferase		Virulence factor	100	100	92	0
VFDB	Shigella flexneri 06-2384	fig|peg.1905	IS1 protein InsB	Involved in intestinal colonization and persistence.	Adherence,Nonfimbrial	100	100	98	0
PATRIC_VF	Shigella flexneri 06-2384	fig|peg.1907	Uncharacterized protein YjeJ		Virulence	100	100	98	0
Victors	Shigella flexneri 06-2384	fig|peg.1907	Uncharacterized protein YjeJ		Virulence factor	100	100	98	0
VFDB	Shigella flexneri 06-2384	fig|peg.1918	IS1 protein InsB	Involved in intestinal colonization and persistence.	Adherence,Nonfimbrial	100	100	98	0
Victors	Shigella flexneri 06-2384	fig|peg.1920	Lysine/cadaverine antiporter membrane protein CadB		Virulence factor	79	100	90	0
PATRIC_VF	Shigella flexneri 06-2384	fig|peg.1920	Lysine/cadaverine antiporter membrane protein CadB		Virulence	78	100	90	0
VFDB	Shigella flexneri 06-2384	fig|peg.1921	Mobile element protein	Inhibits lymphocyte activation; acting as adhesin in non-O157:H7 EHEC strains	Adherence	100	100	97	0
VFDB	Shigella flexneri 06-2384	fig|peg.1950	Transposase InsG for insertion sequence element IS4	Inhibits lymphocyte activation; acting as adhesin in non-O157:H7 EHEC strains	Adherence	100	26	99	9e-79
Victors	Shigella flexneri 06-2384	fig|peg.1957	Ribonucleotide reductase of class III (anaerobic), large subunit (EC 1.17.4.2)		Virulence factor	100	100	99	0
Victors	Shigella flexneri 06-2384	fig|peg.1964	2-iminobutanoate/2-iminopropanoate deaminase RidA/TdcF (EC 3.5.99.10)		Virulence factor	99	99	81	0
PATRIC_VF	Shigella flexneri 06-2384	fig|peg.1967	RidA/YER057c/UK114 superfamily, group 7, YjgH-like protein		Virulence	100	98	82	0
Victors	Shigella flexneri 06-2384	fig|peg.1967	RidA/YER057c/UK114 superfamily, group 7, YjgH-like protein		Virulence factor	100	98	82	0
VFDB	Shigella flexneri 06-2384	fig|peg.1973	IS1 protein InsB	Involved in intestinal colonization and persistence.	Adherence,Nonfimbrial	100	100	97	0
VFDB	Shigella flexneri 06-2384	fig|peg.1974	putative transposase	Involved in intestinal colonization and persistence.	Adherence,Nonfimbrial	18	96	96	8e-36
VFDB	Shigella flexneri 06-2384	fig|peg.1988	Transposase InsO for insertion sequence element IS911	Confers invasiveness, modulates trafficking of E. coli-containing vacuoles and enhances intracellular bacterial survival in brain microvascular endothelial cells (BMECs)	Invasion,Antiphagocytosis	100	80	89	7e-156
VFDB	Shigella flexneri 06-2384	fig|peg.1989	Transposase InsN for insertion sequence element IS911	Confers invasiveness, modulates trafficking of E. coli-containing vacuoles and enhances intracellular bacterial survival in brain microvascular endothelial cells (BMECs)	Invasion,Antiphagocytosis	100	100	98	0
VFDB	Shigella flexneri 06-2384	fig|peg.1990	IS1 protein InsB	Involved in intestinal colonization and persistence.	Adherence,Nonfimbrial	100	100	98	0
VFDB	Shigella flexneri 06-2384	fig|peg.1993	Mobile element protein	Inhibits lymphocyte activation; acting as adhesin in non-O157:H7 EHEC strains	Adherence	100	100	98	0
VFDB	Shigella flexneri 06-2384	fig|peg.1994	hypothetical protein (probably bogus)	Inhibits lymphocyte activation; acting as adhesin in non-O157:H7 EHEC strains	Adherence	100	100	99	0
VFDB	Shigella flexneri 06-2384	fig|peg.1998	IS1 protein InsB	Involved in intestinal colonization and persistence.	Adherence,Nonfimbrial	100	100	97	0
PATRIC_VF	Shigella flexneri 06-2384	fig|peg.1999	Probable 9-O-acetyl-N-acetylneuraminic acid deacetylase		Virulence	100	100	97	0
Victors	Shigella flexneri 06-2384	fig|peg.1999	Probable 9-O-acetyl-N-acetylneuraminic acid deacetylase		Virulence factor	100	100	97	0
PATRIC_VF	Shigella flexneri 06-2384	fig|peg.2004	Type 1 fimbriae regulatory protein FimB		Virulence	80	100	96	0
Victors	Shigella flexneri 06-2384	fig|peg.2004	Type 1 fimbriae regulatory protein FimB		Virulence factor	80	100	96	0
VFDB	Shigella flexneri 06-2384	fig|peg.2004	Type 1 fimbriae regulatory protein FimB	Makes a important contribution to colonization of the bladder	Adherence,Invasion	80	100	96	0
Victors	Shigella flexneri 06-2384	fig|peg.2005	Type 1 fimbriae regulatory protein FimE		Virulence factor	100	100	99	0
PATRIC_VF	Shigella flexneri 06-2384	fig|peg.2005	Type 1 fimbriae regulatory protein FimE		Virulence	100	100	100	0
VFDB	Shigella flexneri 06-2384	fig|peg.2005	Type 1 fimbriae regulatory protein FimE	Makes a important contribution to colonization of the bladder	Adherence,Invasion	100	100	100	0
VFDB	Shigella flexneri 06-2384	fig|peg.2006	Type-1 fimbrial protein, A chain	Makes a important contribution to colonization of the bladder	Adherence,Invasion	90	100	90	0
PATRIC_VF	Shigella flexneri 06-2384	fig|peg.2006	Type-1 fimbrial protein, A chain		Adhesion	100	100	92	0
VFDB	Shigella flexneri 06-2384	fig|peg.2007	Fimbrin-like protein FimI	Makes a important contribution to colonization of the bladder	Adherence,Invasion	100	100	97	0
Victors	Shigella flexneri 06-2384	fig|peg.2007	Fimbrin-like protein FimI		Virulence factor	100	100	97	0
PATRIC_VF	Shigella flexneri 06-2384	fig|peg.2007	Fimbrin-like protein FimI		Virulence	100	100	97	0
VFDB	Shigella flexneri 06-2384	fig|peg.2008	Chaperone protein FimC	Makes a important contribution to colonization of the bladder	Adherence,Invasion	100	100	98	0
PATRIC_VF	Shigella flexneri 06-2384	fig|peg.2008	Chaperone protein FimC		Virulence	100	100	98	0
Victors	Shigella flexneri 06-2384	fig|peg.2008	Chaperone protein FimC		Virulence factor	100	100	98	0
VFDB	Shigella flexneri 06-2384	fig|peg.2009	Outer membrane usher protein FimD	Makes a important contribution to colonization of the bladder	Adherence,Invasion	22	97	96	0
Victors	Shigella flexneri 06-2384	fig|peg.2009	Outer membrane usher protein FimD		Virulence factor	22	97	96	0
PATRIC_VF	Shigella flexneri 06-2384	fig|peg.2009	Outer membrane usher protein FimD		Virulence	22	97	96	0
VFDB	Shigella flexneri 06-2384	fig|peg.2010	IS1 protein InsB	Involved in intestinal colonization and persistence.	Adherence,Nonfimbrial	100	100	97	0
PATRIC_VF	Shigella flexneri 06-2384	fig|peg.2011	Outer membrane usher protein FimD		Virulence	70	100	99	0
Victors	Shigella flexneri 06-2384	fig|peg.2011	Outer membrane usher protein FimD		Virulence factor	70	100	99	0
VFDB	Shigella flexneri 06-2384	fig|peg.2011	Outer membrane usher protein FimD	Makes a important contribution to colonization of the bladder	Adherence,Invasion	70	100	99	0
Victors	Shigella flexneri 06-2384	fig|peg.2012	Protein FimF (regulates length and adhesion of type 1 fimbriae)		Virulence factor	99	100	98	0
PATRIC_VF	Shigella flexneri 06-2384	fig|peg.2012	Protein FimF (regulates length and adhesion of type 1 fimbriae)		Virulence	99	100	98	0
VFDB	Shigella flexneri 06-2384	fig|peg.2012	Protein FimF (regulates length and adhesion of type 1 fimbriae)	Makes a important contribution to colonization of the bladder	Adherence,Invasion	99	100	98	0
PATRIC_VF	Shigella flexneri 06-2384	fig|peg.2013	Protein FimG (regulates length and adhesion of type 1 fimbriae)		Virulence	100	100	98	0
VFDB	Shigella flexneri 06-2384	fig|peg.2013	Protein FimG (regulates length and adhesion of type 1 fimbriae)	Makes a important contribution to colonization of the bladder	Adherence,Invasion	100	100	98	0
VFDB	Shigella flexneri 06-2384	fig|peg.2014	Protein FimH (regulates length and adhesion of type 1 fimbriae, and mediates mannose binding)	Makes a important contribution to colonization of the bladder	Adherence,Invasion	99	100	98	0
Victors	Shigella flexneri 06-2384	fig|peg.2014	Protein FimH (regulates length and adhesion of type 1 fimbriae, and mediates mannose binding)		Virulence factor	100	100	99	0
VFDB	Shigella flexneri 06-2384	fig|peg.2021	IS1 protein InsB	Involved in intestinal colonization and persistence.	Adherence,Nonfimbrial	100	100	97	0
VFDB	Shigella flexneri 06-2384	fig|peg.2029	Transposase InsD for insertion element IS2	Iron uptake, critical for intracellular growth	Iron uptake,Siderophore	100	100	99	0
VFDB	Shigella flexneri 06-2384	fig|peg.2030	Transposase InsC for insertion element IS2	May account for the early diarrheal phase often observed during shigellosis	Toxin,A-B type,Enterotoxin	88	100	100	0
VFDB	Shigella flexneri 06-2384	fig|peg.2076	Single-stranded DNA-binding protein	MgtA and MgtB are not required for intracellular survival or for virulence, MgtC is essential for both functions	Magnesium uptake	100	100	87	0
VFDB	Shigella flexneri 06-2384	fig|peg.2077	IS1 protein InsB	Involved in intestinal colonization and persistence.	Adherence,Nonfimbrial	100	100	97	0
Victors	Shigella flexneri 06-2384	fig|peg.2099	Uncharacterized protein YjcF		Virulence factor	100	100	92	0
PATRIC_VF	Shigella flexneri 06-2384	fig|peg.2099	Uncharacterized protein YjcF		Virulence	100	100	92	0
VFDB	Shigella flexneri 06-2384	fig|peg.2104	Redox-sensitive transcriptional activator SoxR	MgtA and MgtB are not required for intracellular survival or for virulence, MgtC is essential for both functions	Magnesium uptake	100	98	96	0
VFDB	Shigella flexneri 06-2384	fig|peg.2105	DNA-binding transcriptional dual regulator SoxS	MgtA and MgtB are not required for intracellular survival or for virulence, MgtC is essential for both functions	Magnesium uptake	100	100	94	0
PATRIC_VF	Shigella flexneri 06-2384	fig|peg.2105	DNA-binding transcriptional dual regulator SoxS		Virulence	100	100	94	0
VFDB	Shigella flexneri 06-2384	fig|peg.2109	Uncharacterized protein YjcB	MgtA and MgtB are not required for intracellular survival or for virulence, MgtC is essential for both functions	Magnesium uptake	100	100	83	0
VFDB	Shigella flexneri 06-2384	fig|peg.2110	IS1 protein InsB	Involved in intestinal colonization and persistence.	Adherence,Nonfimbrial	100	100	97	0
VFDB	Shigella flexneri 06-2384	fig|peg.2120	Sensor protein BasS (activates BasR)	Secretes effector proteins to facilitate the replication of intracellular bacteria within membrane-bound Salmonella-containing vacuoles (SCVs)	Secretion,Type III secretion system	99	96	86	0
VFDB	Shigella flexneri 06-2384	fig|peg.2121	Two-component transcriptional regulatory protein BasR (activated by BasS)	Secretes effector proteins to facilitate the replication of intracellular bacteria within membrane-bound Salmonella-containing vacuoles (SCVs)	Secretion,Type III secretion system	100	100	90	0
PATRIC_VF	Shigella flexneri 06-2384	fig|peg.2122	Phosphoethanolamine transferase EptA		Virulence	100	100	81	0
Victors	Shigella flexneri 06-2384	fig|peg.2122	Phosphoethanolamine transferase EptA		Virulence factor	100	100	81	0
VFDB	Shigella flexneri 06-2384	fig|peg.2135	Transposase InsC for insertion element IS2	May account for the early diarrheal phase often observed during shigellosis	Toxin,A-B type,Enterotoxin	88	100	100	0
VFDB	Shigella flexneri 06-2384	fig|peg.2136	Transposase InsD for insertion element IS2	Iron uptake, critical for intracellular growth	Iron uptake,Siderophore	100	100	100	0
Victors	Shigella flexneri 06-2384	fig|peg.2150	Ankyrin-repeat protein A		Virulence factor	20	98	92	0
PATRIC_VF	Shigella flexneri 06-2384	fig|peg.2150	Ankyrin-repeat protein A		Virulence	20	98	92	0
PATRIC_VF	Shigella flexneri 06-2384	fig|peg.2151	Ankyrin-repeat protein A		Virulence	63	99	96	0
Victors	Shigella flexneri 06-2384	fig|peg.2151	Ankyrin-repeat protein A		Virulence factor	63	99	96	0
Victors	Shigella flexneri 06-2384	fig|peg.2152	Ankyrin-repeat protein A		Virulence factor	16	100	96	0
PATRIC_VF	Shigella flexneri 06-2384	fig|peg.2152	Ankyrin-repeat protein A		Virulence	16	100	96	0
PATRIC_VF	Shigella flexneri 06-2384	fig|peg.2158	Homoserine O-succinyltransferase (EC 2.3.1.46)		Virulence	100	100	95	0
Victors	Shigella flexneri 06-2384	fig|peg.2158	Homoserine O-succinyltransferase (EC 2.3.1.46)		Virulence factor	100	100	95	0
Victors	Shigella flexneri 06-2384	fig|peg.2161	IMP cyclohydrolase (EC 3.5.4.10) / Phosphoribosylaminoimidazolecarboxamide formyltransferase (EC 2.1.2.3)		Virulence factor	100	100	87	0
Victors	Shigella flexneri 06-2384	fig|peg.2162	Phosphoribosylamine--glycine ligase (EC 6.3.4.13)		Virulence factor	100	100	93	0
PATRIC_VF	Shigella flexneri 06-2384	fig|peg.2162	Phosphoribosylamine--glycine ligase (EC 6.3.4.13)		Virulence	100	100	93	0
PATRIC_VF	Shigella flexneri 06-2384	fig|peg.2169	Uncharacterized protein YjaG		Virulence	100	100	94	0
Victors	Shigella flexneri 06-2384	fig|peg.2169	Uncharacterized protein YjaG		Virulence factor	100	100	94	0
Victors	Shigella flexneri 06-2384	fig|peg.2171	Uroporphyrinogen III decarboxylase (EC 4.1.1.37)		Virulence factor	100	100	82	0
Victors	Shigella flexneri 06-2384	fig|peg.2181	DNA-directed RNA polymerase beta subunit (EC 2.7.7.6)		Virulence factor	100	100	98	0
Victors	Shigella flexneri 06-2384	fig|peg.2188	Translation elongation factor Tu		Virulence factor	100	100	83	0
VFDB	Shigella flexneri 06-2384	fig|peg.2201	IS1 protein InsB	Involved in intestinal colonization and persistence.	Adherence,Nonfimbrial	100	100	97	0
VFDB	Shigella flexneri 06-2384	fig|peg.2206	Transposase InsG for insertion sequence element IS4	Inhibits lymphocyte activation; acting as adhesin in non-O157:H7 EHEC strains	Adherence	100	26	99	9e-79
Victors	Shigella flexneri 06-2384	fig|peg.2213	Phosphoethanolamine transferase EptC		Virulence factor	100	100	99	0
VFDB	Shigella flexneri 06-2384	fig|peg.2213	Phosphoethanolamine transferase EptC	Contributes to brain mecrovascular endothelial cells (BMECs) invasion via a ligand-receptor interaction	Invasion	100	100	98	0
PATRIC_VF	Shigella flexneri 06-2384	fig|peg.2213	Phosphoethanolamine transferase EptC		Invasion	100	100	98	0
Victors	Shigella flexneri 06-2384	fig|peg.2261	Copper-sensing two-component system response regulator CpxR		Virulence factor	100	100	97	0
PATRIC_VF	Shigella flexneri 06-2384	fig|peg.2261	Copper-sensing two-component system response regulator CpxR		Regulation of gene expression	100	100	97	0
Victors	Shigella flexneri 06-2384	fig|peg.2262	Copper sensory histidine kinase CpxA		Virulence factor	100	100	96	0
VFDB	Shigella flexneri 06-2384	fig|peg.2264	Transposase InsC for insertion element IS2	May account for the early diarrheal phase often observed during shigellosis	Toxin,A-B type,Enterotoxin	88	100	100	0
VFDB	Shigella flexneri 06-2384	fig|peg.2265	Transposase InsD for insertion element IS2	Iron uptake, critical for intracellular growth	Iron uptake,Siderophore	100	100	99	0
Victors	Shigella flexneri 06-2384	fig|peg.2268	Superoxide dismutase [Mn] (EC 1.15.1.1)		Virulence factor	100	100	84	0
VFDB	Shigella flexneri 06-2384	fig|peg.2282	IS1 protein InsB	Involved in intestinal colonization and persistence.	Adherence,Nonfimbrial	100	100	97	0
VFDB	Shigella flexneri 06-2384	fig|peg.2296	putative IS1 encoded protein	Involved in intestinal colonization and persistence.	Adherence,Nonfimbrial	19	100	93	5e-36
VFDB	Shigella flexneri 06-2384	fig|peg.2297	IS1 protein InsB	Involved in intestinal colonization and persistence.	Adherence,Nonfimbrial	100	100	98	0
VFDB	Shigella flexneri 06-2384	fig|peg.2298	IS1 protein InsB	Involved in intestinal colonization and persistence.	Adherence,Nonfimbrial	100	100	97	0
VFDB	Shigella flexneri 06-2384	fig|peg.2313	IS1 protein InsB	Involved in intestinal colonization and persistence.	Adherence,Nonfimbrial	100	100	97	0
Victors	Shigella flexneri 06-2384	fig|peg.2332	Periplasmic thiol:disulfide interchange protein DsbA		Virulence factor	100	100	99	1e-154
PATRIC_VF	Shigella flexneri 06-2384	fig|peg.2332	Periplasmic thiol:disulfide interchange protein DsbA		Invasion	100	100	99	3e-155
Victors	Shigella flexneri 06-2384	fig|peg.2333	YihE protein, a ser/thr kinase implicated in LPS synthesis and Cpx signalling		Virulence factor	100	100	100	0
PATRIC_VF	Shigella flexneri 06-2384	fig|peg.2345	Transcriptional activator RfaH		Regulation of gene expression	100	100	98	0
Victors	Shigella flexneri 06-2384	fig|peg.2345	Transcriptional activator RfaH		Virulence factor	100	100	98	0
Victors	Shigella flexneri 06-2384	fig|peg.2367	Uncharacterized protein YigF		Virulence factor	100	100	83	0
PATRIC_VF	Shigella flexneri 06-2384	fig|peg.2367	Uncharacterized protein YigF		Virulence	100	100	83	0
VFDB	Shigella flexneri 06-2384	fig|peg.2371	Transposase InsG for insertion sequence element IS4	Inhibits lymphocyte activation; acting as adhesin in non-O157:H7 EHEC strains	Adherence	100	26	98	6e-78
VFDB	Shigella flexneri 06-2384	fig|peg.2382	Mobile element protein	Involved in intestinal colonization and persistence.	Adherence,Nonfimbrial	17	81	96	3e-34
VFDB	Shigella flexneri 06-2384	fig|peg.2389	Transposase InsC for insertion element IS2	May account for the early diarrheal phase often observed during shigellosis	Toxin,A-B type,Enterotoxin	100	100	98	0
VFDB	Shigella flexneri 06-2384	fig|peg.2390	Transposase InsD for insertion element IS2	Iron uptake, critical for intracellular growth	Iron uptake,Siderophore	100	100	99	0
PATRIC_VF	Shigella flexneri 06-2384	fig|peg.2397	dTDP-4-amino-4,6-dideoxygalactose transaminase (EC 2.6.1.59)		Virulence	100	100	98	0
Victors	Shigella flexneri 06-2384	fig|peg.2397	dTDP-4-amino-4,6-dideoxygalactose transaminase (EC 2.6.1.59)		Virulence factor	100	100	98	0
Victors	Shigella flexneri 06-2384	fig|peg.2404	Undecaprenyl-phosphate alpha-N-acetylglucosaminyl 1-phosphate transferase (EC 2.7.8.33)		Virulence factor	100	100	99	0
PATRIC_VF	Shigella flexneri 06-2384	fig|peg.2404	Undecaprenyl-phosphate alpha-N-acetylglucosaminyl 1-phosphate transferase (EC 2.7.8.33)		Cell motility,Cell-to-cell spread	100	100	99	0
Victors	Shigella flexneri 06-2384	fig|peg.2407	Thioredoxin		Virulence factor	100	100	100	0
PATRIC_VF	Shigella flexneri 06-2384	fig|peg.2407	Thioredoxin		Intracellular survival and replication,Virulence	100	100	100	0
Victors	Shigella flexneri 06-2384	fig|peg.2411	Peptidyl-prolyl cis-trans isomerase PpiC (EC 5.2.1.8)		Virulence factor	100	100	92	0
PATRIC_VF	Shigella flexneri 06-2384	fig|peg.2411	Peptidyl-prolyl cis-trans isomerase PpiC (EC 5.2.1.8)		Virulence	100	100	92	0
Victors	Shigella flexneri 06-2384	fig|peg.2415	Dihydroxy-acid dehydratase (EC 4.2.1.9)		Virulence factor	100	100	82	0
Victors	Shigella flexneri 06-2384	fig|peg.2418	Acetolactate synthase large subunit (EC 2.2.1.6)		Virulence factor	100	100	99	0
VFDB	Shigella flexneri 06-2384	fig|peg.2432	IS1 protein InsB	Involved in intestinal colonization and persistence.	Adherence,Nonfimbrial	100	100	97	0
VFDB	Shigella flexneri 06-2384	fig|peg.2436	Transposase InsG for insertion sequence element IS4	Inhibits lymphocyte activation; acting as adhesin in non-O157:H7 EHEC strains	Adherence	100	26	98	6e-78
Victors	Shigella flexneri 06-2384	fig|peg.2449	ATP synthase alpha chain (EC 3.6.3.14)		Virulence factor	100	100	98	0
VFDB	Shigella flexneri 06-2384	fig|peg.2455	Transposase InsG for insertion sequence element IS4	Inhibits lymphocyte activation; acting as adhesin in non-O157:H7 EHEC strains	Adherence	100	26	98	6e-78
VFDB	Shigella flexneri 06-2384	fig|peg.2457	Transposase InsD for insertion element IS2	Iron uptake, critical for intracellular growth	Iron uptake,Siderophore	100	100	100	0
VFDB	Shigella flexneri 06-2384	fig|peg.2458	Transposase InsC for insertion element IS2	May account for the early diarrheal phase often observed during shigellosis	Toxin,A-B type,Enterotoxin	88	100	100	0
VFDB	Shigella flexneri 06-2384	fig|peg.2459	Per-activated serine protease autotransporter enterotoxin EspC	A vacuolating cytotoxin expressed by UPEC, elicits defined damage to kidney epithelium during upper urinary tract infection and thus contributes to pathogenesis of urinary tract infection	Protease,Autotransporter	25	100	98	0
Victors	Shigella flexneri 06-2384	fig|peg.2459	Per-activated serine protease autotransporter enterotoxin EspC		Virulence factor	25	100	98	0
PATRIC_VF	Shigella flexneri 06-2384	fig|peg.2459	Per-activated serine protease autotransporter enterotoxin EspC		Virulence,Adherence	25	100	98	0
PATRIC_VF	Shigella flexneri 06-2384	fig|peg.2460	Per-activated serine protease autotransporter enterotoxin EspC		Virulence,Adherence	24	100	98	0
VFDB	Shigella flexneri 06-2384	fig|peg.2460	Per-activated serine protease autotransporter enterotoxin EspC	A vacuolating cytotoxin expressed by UPEC, elicits defined damage to kidney epithelium during upper urinary tract infection and thus contributes to pathogenesis of urinary tract infection	Protease,Autotransporter	24	100	98	0
Victors	Shigella flexneri 06-2384	fig|peg.2460	Per-activated serine protease autotransporter enterotoxin EspC		Virulence factor	24	100	98	0
VFDB	Shigella flexneri 06-2384	fig|peg.2461	Mobile element protein	Inhibits lymphocyte activation; acting as adhesin in non-O157:H7 EHEC strains	Adherence	100	100	98	0
VFDB	Shigella flexneri 06-2384	fig|peg.2462	hypothetical protein (probably bogus)	Inhibits lymphocyte activation; acting as adhesin in non-O157:H7 EHEC strains	Adherence	100	100	98	0
PATRIC_VF	Shigella flexneri 06-2384	fig|peg.2492	16 kDa heat shock protein B		Virulence	100	100	100	0
PATRIC_VF	Shigella flexneri 06-2384	fig|peg.2493	16 kDa heat shock protein A		Virulence	98	100	97	0
Victors	Shigella flexneri 06-2384	fig|peg.2493	16 kDa heat shock protein A		Virulence factor	98	100	97	0
VFDB	Shigella flexneri 06-2384	fig|peg.2514	IS1 protein InsB	Involved in intestinal colonization and persistence.	Adherence,Nonfimbrial	43	100	98	2e-46
VFDB	Shigella flexneri 06-2384	fig|peg.2515	IS1 protein InsB	Involved in intestinal colonization and persistence.	Adherence,Nonfimbrial	44	100	100	0
VFDB	Shigella flexneri 06-2384	fig|peg.2516	Mobile element protein	Involved in intestinal colonization and persistence.	Adherence,Nonfimbrial	17	89	96	5e-35
VFDB	Shigella flexneri 06-2384	fig|peg.2521	Mobile element protein	Inhibits lymphocyte activation; acting as adhesin in non-O157:H7 EHEC strains	Adherence	100	100	98	0
VFDB	Shigella flexneri 06-2384	fig|peg.2522	hypothetical protein (probably bogus)	Inhibits lymphocyte activation; acting as adhesin in non-O157:H7 EHEC strains	Adherence	100	100	98	0
VFDB	Shigella flexneri 06-2384	fig|peg.2538	IS1 protein InsB	Involved in intestinal colonization and persistence.	Adherence,Nonfimbrial	100	100	97	0
PATRIC_VF	Shigella flexneri 06-2384	fig|peg.2542	Phosphate transport system regulatory protein PhoU		Virulence	100	100	99	0
Victors	Shigella flexneri 06-2384	fig|peg.2542	Phosphate transport system regulatory protein PhoU		Virulence factor	100	100	99	0
Victors	Shigella flexneri 06-2384	fig|peg.2545	Phosphate transport system permease protein PstC (TC 3.A.1.7.1)		Virulence factor	99	99	88	0
VFDB	Shigella flexneri 06-2384	fig|peg.2548	Mobile element protein	Involved in intestinal colonization and persistence.	Adherence,Nonfimbrial	17	84	96	8e-35
VFDB	Shigella flexneri 06-2384	fig|peg.2549	IS1 protein InsB	Involved in intestinal colonization and persistence.	Adherence,Nonfimbrial	100	100	97	0
VFDB	Shigella flexneri 06-2384	fig|peg.2551	Transposase InsC for insertion element IS2	Iron uptake, critical for intracellular growth	Iron uptake,Siderophore	88	100	100	0
VFDB	Shigella flexneri 06-2384	fig|peg.2552	Transposase InsD for insertion element IS2	Iron uptake, critical for intracellular growth	Iron uptake,Siderophore	100	100	100	0
VFDB	Shigella flexneri 06-2384	fig|peg.2553	Per-activated serine protease autotransporter enterotoxin EspC / autotransporter domain, T5aSS type secretion	Iron uptake, critical for intracellular growth	Iron uptake,Siderophore	98	100	100	0
Victors	Shigella flexneri 06-2384	fig|peg.2553	Per-activated serine protease autotransporter enterotoxin EspC / autotransporter domain, T5aSS type secretion		Virulence factor	18	97	97	0
PATRIC_VF	Shigella flexneri 06-2384	fig|peg.2553	Per-activated serine protease autotransporter enterotoxin EspC / autotransporter domain, T5aSS type secretion		Virulence,Adherence	18	97	97	0
VFDB	Shigella flexneri 06-2384	fig|peg.2554	hypothetical protein	Inhibits lymphocyte activation; acting as adhesin in non-O157:H7 EHEC strains	Adherence	89	100	97	1e-23
Victors	Shigella flexneri 06-2384	fig|peg.2555	Aerobactin siderophore receptor IutA @ TonB-dependent siderophore receptor		Virulence factor	100	100	99	0
PATRIC_VF	Shigella flexneri 06-2384	fig|peg.2555	Aerobactin siderophore receptor IutA @ TonB-dependent siderophore receptor		Virulence	96	100	99	0
VFDB	Shigella flexneri 06-2384	fig|peg.2555	Aerobactin siderophore receptor IutA @ TonB-dependent siderophore receptor	Iron uptake, critical for intracellular growth	Iron uptake,Siderophore	96	100	100	0
Victors	Shigella flexneri 06-2384	fig|peg.2556	L-lysine 6-monooxygenase [NADPH] (EC 1.14.13.59), aerobactin biosynthesis protein IucD @ Siderophore biosynthesis protein, monooxygenase		Virulence factor	100	100	100	0
VFDB	Shigella flexneri 06-2384	fig|peg.2556	L-lysine 6-monooxygenase [NADPH] (EC 1.14.13.59), aerobactin biosynthesis protein IucD @ Siderophore biosynthesis protein, monooxygenase	Iron uptake, critical for intracellular growth	Iron uptake,Siderophore	100	100	100	0
PATRIC_VF	Shigella flexneri 06-2384	fig|peg.2556	L-lysine 6-monooxygenase [NADPH] (EC 1.14.13.59), aerobactin biosynthesis protein IucD @ Siderophore biosynthesis protein, monooxygenase		Iron uptake	100	100	100	0
Victors	Shigella flexneri 06-2384	fig|peg.2557	Aerobactin synthase (EC 6.3.2.39), aerobactin biosynthesis protein IucC		Virulence factor	100	100	100	0
PATRIC_VF	Shigella flexneri 06-2384	fig|peg.2557	Aerobactin synthase (EC 6.3.2.39), aerobactin biosynthesis protein IucC		Iron uptake	100	100	97	0
VFDB	Shigella flexneri 06-2384	fig|peg.2557	Aerobactin synthase (EC 6.3.2.39), aerobactin biosynthesis protein IucC	Iron uptake, critical for intracellular growth	Iron uptake,Siderophore	100	100	100	0
VFDB	Shigella flexneri 06-2384	fig|peg.2558	N6-hydroxylysine O-acetyltransferase (EC 2.3.1.102), aerobactin biosynthesis protein IucB @ Siderophore synthetase small component, acetyltransferase	Involved in the cleavage of IcsA, may contribute to the polar distribution of IcsA on the lateral side of the bacterial surface	Protease,Serine protease	100	100	100	0
Victors	Shigella flexneri 06-2384	fig|peg.2558	N6-hydroxylysine O-acetyltransferase (EC 2.3.1.102), aerobactin biosynthesis protein IucB @ Siderophore synthetase small component, acetyltransferase		Virulence factor	100	100	100	0
PATRIC_VF	Shigella flexneri 06-2384	fig|peg.2558	N6-hydroxylysine O-acetyltransferase (EC 2.3.1.102), aerobactin biosynthesis protein IucB @ Siderophore synthetase small component, acetyltransferase		Iron uptake	100	100	100	0
VFDB	Shigella flexneri 06-2384	fig|peg.2559	N(2)-citryl-N(6)-acetyl-N(6)-hydroxylysine synthase (EC 6.3.2.38), aerobactin biosynthesis protein IucA	Iron uptake, critical for intracellular growth	Iron uptake,Siderophore	96	100	100	0
PATRIC_VF	Shigella flexneri 06-2384	fig|peg.2559	N(2)-citryl-N(6)-acetyl-N(6)-hydroxylysine synthase (EC 6.3.2.38), aerobactin biosynthesis protein IucA		Iron uptake	100	100	100	0
Victors	Shigella flexneri 06-2384	fig|peg.2559	N(2)-citryl-N(6)-acetyl-N(6)-hydroxylysine synthase (EC 6.3.2.38), aerobactin biosynthesis protein IucA		Virulence factor	96	100	100	0
VFDB	Shigella flexneri 06-2384	fig|peg.2560	Possible H+-antiporter clustered with aerobactin genes	Involved in intestinal colonization and persistence.	Adherence,Nonfimbrial	100	100	100	0
VFDB	Shigella flexneri 06-2384	fig|peg.2561	IS1 protein InsB	Involved in intestinal colonization and persistence.	Adherence,Nonfimbrial	100	100	98	0
VFDB	Shigella flexneri 06-2384	fig|peg.2563	orf; Unknown function	Involved in intestinal colonization and persistence.	Adherence,Nonfimbrial	100	100	100	7.006492321624085e-43
VFDB	Shigella flexneri 06-2384	fig|peg.2565	Transposase InsC for insertion element IS2	Iron uptake, critical for intracellular growth	Iron uptake,Siderophore	88	100	100	0
VFDB	Shigella flexneri 06-2384	fig|peg.2566	Transposase InsD for insertion element IS2	Iron uptake, critical for intracellular growth	Iron uptake,Siderophore	100	100	100	0
VFDB	Shigella flexneri 06-2384	fig|peg.2567	FIG00643789: hypothetical protein	Involved in intestinal colonization and persistence.	Adherence,Nonfimbrial	100	100	98	0
VFDB	Shigella flexneri 06-2384	fig|peg.2569	Mobile element protein	Involved in intestinal colonization and persistence.	Adherence,Nonfimbrial	100	100	100	0
Victors	Shigella flexneri 06-2384	fig|peg.2570	Mobile element protein		Virulence factor	43	100	97	2e-156
VFDB	Shigella flexneri 06-2384	fig|peg.2570	Mobile element protein	Involved in intestinal colonization and persistence.	Adherence,Nonfimbrial	100	100	99	7e-164
VFDB	Shigella flexneri 06-2384	fig|peg.2571	orf, conserved hypothetical protein	Involved in intestinal colonization and persistence.	Adherence,Nonfimbrial	91	100	100	8e-121
VFDB	Shigella flexneri 06-2384	fig|peg.2572	Transposase InsE for insertion sequence IS3E	Involved in intestinal colonization and persistence.	Adherence,Nonfimbrial	100	100	100	0
VFDB	Shigella flexneri 06-2384	fig|peg.2573	Transposase InsF for insertion sequence IS3 @ Mobile element protein	Involved in intestinal colonization and persistence.	Adherence,Nonfimbrial	100	100	100	0
VFDB	Shigella flexneri 06-2384	fig|peg.2574	Transposase InsF for insertion sequence IS3 @ Mobile element protein	Involved in intestinal colonization and persistence.	Adherence,Nonfimbrial	100	100	100	0
VFDB	Shigella flexneri 06-2384	fig|peg.2575	Putative superfamily I DNA helicases	Involved in intestinal colonization and persistence.	Adherence,Nonfimbrial	100	100	100	0
VFDB	Shigella flexneri 06-2384	fig|peg.2576	ShiA homolog	Involved in intestinal colonization and persistence.	Adherence,Nonfimbrial	100	100	100	0
VFDB	Shigella flexneri 06-2384	fig|peg.2577	Phage integrase	Involved in intestinal colonization and persistence.	Adherence,Nonfimbrial	100	100	100	0
PATRIC_VF	Shigella flexneri 06-2384	fig|peg.2586	Guanosine-3',5'-bis(diphosphate) 3'-pyrophosphohydrolase (EC 3.1.7.2) / GTP pyrophosphokinase (EC 2.7.6.5), (p)ppGpp synthetase II		Virulence	100	100	98	0
Victors	Shigella flexneri 06-2384	fig|peg.2586	Guanosine-3',5'-bis(diphosphate) 3'-pyrophosphohydrolase (EC 3.1.7.2) / GTP pyrophosphokinase (EC 2.7.6.5), (p)ppGpp synthetase II		Virulence factor	100	100	98	0
VFDB	Shigella flexneri 06-2384	fig|peg.2605	Mobile element protein	Involved in intestinal colonization and persistence.	Adherence,Nonfimbrial	18	81	96	6e-36
VFDB	Shigella flexneri 06-2384	fig|peg.2606	IS1 protein InsB	Involved in intestinal colonization and persistence.	Adherence,Nonfimbrial	100	100	97	0
PATRIC_VF	Shigella flexneri 06-2384	fig|peg.2608	UDP-glucose:(heptosyl) LPS alpha1,3-glucosyltransferase WaaG		Virulence,Inhibition of phagolysosome formation	100	100	89	0
Victors	Shigella flexneri 06-2384	fig|peg.2608	UDP-glucose:(heptosyl) LPS alpha1,3-glucosyltransferase WaaG		Virulence factor	100	100	89	0
Victors	Shigella flexneri 06-2384	fig|peg.2609	Lipopolysaccharide core heptose(I) kinase RfaP		Virulence factor	100	100	80	0
PATRIC_VF	Shigella flexneri 06-2384	fig|peg.2609	Lipopolysaccharide core heptose(I) kinase RfaP		Virulence	100	100	81	0
VFDB	Shigella flexneri 06-2384	fig|peg.2621	Mobile element protein	Involved in intestinal colonization and persistence.	Adherence,Nonfimbrial	17	96	96	8e-35
VFDB	Shigella flexneri 06-2384	fig|peg.2622	IS1 protein InsB	Involved in intestinal colonization and persistence.	Adherence,Nonfimbrial	100	100	98	0
VFDB	Shigella flexneri 06-2384	fig|peg.2641	IS1 protein InsB	Involved in intestinal colonization and persistence.	Adherence,Nonfimbrial	100	100	97	0
VFDB	Shigella flexneri 06-2384	fig|peg.2656	IS1 protein InsB	Involved in intestinal colonization and persistence.	Adherence,Nonfimbrial	100	100	97	0
VFDB	Shigella flexneri 06-2384	fig|peg.2659	IS1 protein InsB	Involved in intestinal colonization and persistence.	Adherence,Nonfimbrial	100	100	98	0
VFDB	Shigella flexneri 06-2384	fig|peg.2681	IS1 protein InsB	Involved in intestinal colonization and persistence.	Adherence,Nonfimbrial	100	100	97	0
VFDB	Shigella flexneri 06-2384	fig|peg.2682	Mobile element protein	Involved in intestinal colonization and persistence.	Adherence,Nonfimbrial	17	87	96	1e-34
VFDB	Shigella flexneri 06-2384	fig|peg.2690	IS1 protein InsB	Involved in intestinal colonization and persistence.	Adherence,Nonfimbrial	100	100	98	0
Victors	Shigella flexneri 06-2384	fig|peg.2707	Dipeptide-binding ABC transporter, periplasmic substrate-binding component (TC 3.A.1.5.2) @ Dipeptide chemoreceptor		Virulence factor	100	100	100	0
PATRIC_VF	Shigella flexneri 06-2384	fig|peg.2707	Dipeptide-binding ABC transporter, periplasmic substrate-binding component (TC 3.A.1.5.2) @ Dipeptide chemoreceptor		Virulence	100	100	99	0
Victors	Shigella flexneri 06-2384	fig|peg.2733	Na+/H+-dicarboxylate symporter		Virulence factor	92	100	99	0
PATRIC_VF	Shigella flexneri 06-2384	fig|peg.2733	Na+/H+-dicarboxylate symporter		Virulence	92	100	99	0
VFDB	Shigella flexneri 06-2384	fig|peg.2743	Transposase InsG for insertion sequence element IS4	Inhibits lymphocyte activation; acting as adhesin in non-O157:H7 EHEC strains	Adherence	100	26	99	8e-79
VFDB	Shigella flexneri 06-2384	fig|peg.2745	Putative metabolite transport protein yaaU	Involved in intestinal colonization and persistence.	Adherence,Nonfimbrial	18	100	96	9e-36
VFDB	Shigella flexneri 06-2384	fig|peg.2746	IS1 protein InsB	Involved in intestinal colonization and persistence.	Adherence,Nonfimbrial	100	100	98	0
Victors	Shigella flexneri 06-2384	fig|peg.2750	Transcriptional activator GadE		Virulence factor	100	100	100	0
VFDB	Shigella flexneri 06-2384	fig|peg.2760	IS1 protein InsB	Involved in intestinal colonization and persistence.	Adherence,Nonfimbrial	100	100	97	0
VFDB	Shigella flexneri 06-2384	fig|peg.2761	Mobile element protein	Involved in intestinal colonization and persistence.	Adherence,Nonfimbrial	18	85	96	1e-35
VFDB	Shigella flexneri 06-2384	fig|peg.2765	IS1 protein InsB	Involved in intestinal colonization and persistence.	Adherence,Nonfimbrial	100	100	98	0
VFDB	Shigella flexneri 06-2384	fig|peg.2780	IS1 protein InsB	Involved in intestinal colonization and persistence.	Adherence,Nonfimbrial	100	100	97	0
VFDB	Shigella flexneri 06-2384	fig|peg.2781	hypothetical protein (probably bogus)	Inhibits lymphocyte activation; acting as adhesin in non-O157:H7 EHEC strains	Adherence	98	98	98	0
VFDB	Shigella flexneri 06-2384	fig|peg.2787	Transposase InsD for insertion element IS2	Iron uptake, critical for intracellular growth	Iron uptake,Siderophore	100	100	100	0
VFDB	Shigella flexneri 06-2384	fig|peg.2788	Transposase InsC for insertion element IS2	May account for the early diarrheal phase often observed during shigellosis	Toxin,A-B type,Enterotoxin	88	100	100	0
Victors	Shigella flexneri 06-2384	fig|peg.2797	Uncharacterized protein YhiJ		Virulence factor	100	100	96	0
PATRIC_VF	Shigella flexneri 06-2384	fig|peg.2797	Uncharacterized protein YhiJ		Virulence	100	100	96	0
Victors	Shigella flexneri 06-2384	fig|peg.2847	Aspartate-semialdehyde dehydrogenase (EC 1.2.1.11)		Virulence factor	100	100	95	0
PATRIC_VF	Shigella flexneri 06-2384	fig|peg.2847	Aspartate-semialdehyde dehydrogenase (EC 1.2.1.11)		Intracellular survival and replication	100	100	95	0
VFDB	Shigella flexneri 06-2384	fig|peg.2853	Transposase InsG for insertion sequence element IS4	Inhibits lymphocyte activation; acting as adhesin in non-O157:H7 EHEC strains	Adherence	100	26	99	8e-79
VFDB	Shigella flexneri 06-2384	fig|peg.2872	Transposase InsD for insertion element IS2	Iron uptake, critical for intracellular growth	Iron uptake,Siderophore	100	100	100	0
VFDB	Shigella flexneri 06-2384	fig|peg.2873	Transposase InsC for insertion element IS2	May account for the early diarrheal phase often observed during shigellosis	Toxin,A-B type,Enterotoxin	88	100	100	0
PATRIC_VF	Shigella flexneri 06-2384	fig|peg.2881	Two-component system response regulator OmpR		Regulation of gene expression	100	100	100	0
Victors	Shigella flexneri 06-2384	fig|peg.2881	Two-component system response regulator OmpR		Virulence factor	100	100	100	0
Victors	Shigella flexneri 06-2384	fig|peg.2882	Osmolarity sensory histidine kinase EnvZ		Virulence factor	100	100	100	0
PATRIC_VF	Shigella flexneri 06-2384	fig|peg.2882	Osmolarity sensory histidine kinase EnvZ		Intracellular survival and replication,Two-component system	100	100	100	0
Victors	Shigella flexneri 06-2384	fig|peg.2900	Methyl-directed repair DNA adenine methylase (EC 2.1.1.72)		Virulence factor	100	100	91	0
PATRIC_VF	Shigella flexneri 06-2384	fig|peg.2900	Methyl-directed repair DNA adenine methylase (EC 2.1.1.72)		Invasion	100	100	91	0
PATRIC_VF	Shigella flexneri 06-2384	fig|peg.2931	Cyclic AMP receptor protein		Virulence,Invasion,Type III secretion	100	100	99	0
Victors	Shigella flexneri 06-2384	fig|peg.2931	Cyclic AMP receptor protein		Virulence factor	100	100	99	0
Victors	Shigella flexneri 06-2384	fig|peg.2942	FKBP-type peptidyl-prolyl cis-trans isomerase FkpA precursor (EC 5.2.1.8)		Virulence factor	91	91	91	0
PATRIC_VF	Shigella flexneri 06-2384	fig|peg.2942	FKBP-type peptidyl-prolyl cis-trans isomerase FkpA precursor (EC 5.2.1.8)		Intracellular survival and replication	91	91	91	0
Victors	Shigella flexneri 06-2384	fig|peg.2950	Translation elongation factor Tu		Virulence factor	100	100	83	0
Victors	Shigella flexneri 06-2384	fig|peg.2986	Trk potassium uptake system protein TrkA		Virulence factor	100	100	100	0
PATRIC_VF	Shigella flexneri 06-2384	fig|peg.2986	Trk potassium uptake system protein TrkA		Virulence	100	100	100	0
VFDB	Shigella flexneri 06-2384	fig|peg.3000	IS1 protein InsB	Involved in intestinal colonization and persistence.	Adherence,Nonfimbrial	100	100	98	0
VFDB	Shigella flexneri 06-2384	fig|peg.3004	IS1 protein InsB	Involved in intestinal colonization and persistence.	Adherence,Nonfimbrial	100	100	97	0
Victors	Shigella flexneri 06-2384	fig|peg.3018	Rod shape-determining protein MreB		Virulence factor	99	100	80	0
PATRIC_VF	Shigella flexneri 06-2384	fig|peg.3041	Stringent starvation protein A		Virulence	100	100	97	0
Victors	Shigella flexneri 06-2384	fig|peg.3041	Stringent starvation protein A		Virulence factor	100	100	97	0
VFDB	Shigella flexneri 06-2384	fig|peg.3044	IS1 protein InsB	Involved in intestinal colonization and persistence.	Adherence,Nonfimbrial	100	100	97	0
VFDB	Shigella flexneri 06-2384	fig|peg.3052	Mobile element protein	Inhibits lymphocyte activation; acting as adhesin in non-O157:H7 EHEC strains	Adherence	97	67	98	0
Victors	Shigella flexneri 06-2384	fig|peg.3088	Transcription elongation factor GreA		Virulence factor	100	100	84	0
VFDB	Shigella flexneri 06-2384	fig|peg.3126	Transposase InsC for insertion element IS2	May account for the early diarrheal phase often observed during shigellosis	Toxin,A-B type,Enterotoxin	88	100	100	0
VFDB	Shigella flexneri 06-2384	fig|peg.3127	Transposase InsD for insertion element IS2	Iron uptake, critical for intracellular growth	Iron uptake,Siderophore	47	93	100	0
VFDB	Shigella flexneri 06-2384	fig|peg.3131	Mobile element protein	Involved in intestinal colonization and persistence.	Adherence,Nonfimbrial	17	98	96	8e-35
VFDB	Shigella flexneri 06-2384	fig|peg.3132	IS1 protein InsB	Involved in intestinal colonization and persistence.	Adherence,Nonfimbrial	100	100	96	9e-118
PATRIC_VF	Shigella flexneri 06-2384	fig|peg.3135	PTS system, galactosamine-specific IIC component (EC 2.7.1.69)		Biofilm	100	100	99	0
Victors	Shigella flexneri 06-2384	fig|peg.3136	PTS system, galactosamine-specific IIB component (EC 2.7.1.69)		Virulence factor	40	100	98	2e-39
PATRIC_VF	Shigella flexneri 06-2384	fig|peg.3136	PTS system, galactosamine-specific IIB component (EC 2.7.1.69)		Biofilm	40	100	98	5e-40
VFDB	Shigella flexneri 06-2384	fig|peg.3137	IS1 protein InsB	Involved in intestinal colonization and persistence.	Adherence,Nonfimbrial	100	100	98	0
PATRIC_VF	Shigella flexneri 06-2384	fig|peg.3158	Threonine catabolic operon transcriptional activator TdcA		Intracellular survival and replication	99	99	89	0
Victors	Shigella flexneri 06-2384	fig|peg.3158	Threonine catabolic operon transcriptional activator TdcA		Virulence factor	99	99	89	0
PATRIC_VF	Shigella flexneri 06-2384	fig|peg.3162	2-ketobutyrate formate-lyase (EC 2.3.1.-) / Pyruvate formate-lyase (EC 2.3.1.54)		Virulence	100	100	99	0
Victors	Shigella flexneri 06-2384	fig|peg.3162	2-ketobutyrate formate-lyase (EC 2.3.1.-) / Pyruvate formate-lyase (EC 2.3.1.54)		Virulence factor	100	100	99	0
VFDB	Shigella flexneri 06-2384	fig|peg.3181	IS1 protein InsB	Involved in intestinal colonization and persistence.	Adherence,Nonfimbrial	100	100	97	0
VFDB	Shigella flexneri 06-2384	fig|peg.3214	Transposase InsG for insertion sequence element IS4	Inhibits lymphocyte activation; acting as adhesin in non-O157:H7 EHEC strains	Adherence	100	26	99	9e-79
VFDB	Shigella flexneri 06-2384	fig|peg.3233	IS1 protein InsB	Involved in intestinal colonization and persistence.	Adherence,Nonfimbrial	70	90	94	1e-75
VFDB	Shigella flexneri 06-2384	fig|peg.3238	Transposase InsG for insertion sequence element IS4	Inhibits lymphocyte activation; acting as adhesin in non-O157:H7 EHEC strains	Adherence	72	100	98	0
VFDB	Shigella flexneri 06-2384	fig|peg.3239	IS1 protein InsB	Involved in intestinal colonization and persistence.	Adherence,Nonfimbrial	100	100	97	0
VFDB	Shigella flexneri 06-2384	fig|peg.3240	Transposase InsD for insertion element IS2	Iron uptake, critical for intracellular growth	Iron uptake,Siderophore	93	99	100	0
VFDB	Shigella flexneri 06-2384	fig|peg.3241	Transposase InsC for insertion element IS2	Iron uptake, critical for intracellular growth	Iron uptake,Siderophore	88	100	100	0
PATRIC_VF	Shigella flexneri 06-2384	fig|peg.3294	Low-affinity inorganic phosphate transporter		Virulence	94	82	99	0
Victors	Shigella flexneri 06-2384	fig|peg.3294	Low-affinity inorganic phosphate transporter		Virulence factor	94	82	99	0
VFDB	Shigella flexneri 06-2384	fig|peg.3321	IS1 protein InsB	Involved in intestinal colonization and persistence.	Adherence,Nonfimbrial	100	100	97	0
VFDB	Shigella flexneri 06-2384	fig|peg.3325	Transposase InsF for insertion sequence IS3 @ Mobile element protein	Inhibits lymphocyte activation; acting as adhesin in non-O157:H7 EHEC strains	Adherence	100	100	85	0
VFDB	Shigella flexneri 06-2384	fig|peg.3326	Transposase InsE for insertion sequence IS3E	Involved in intestinal colonization and persistence.	Adherence,Nonfimbrial	100	100	81	0
VFDB	Shigella flexneri 06-2384	fig|peg.3328	Z1226 protein	May account for the early diarrheal phase often observed during shigellosis	Toxin,A-B type,Enterotoxin	100	100	100	0
VFDB	Shigella flexneri 06-2384	fig|peg.3329	FIG00640476: hypothetical protein	May account for the early diarrheal phase often observed during shigellosis	Toxin,A-B type,Enterotoxin	100	100	100	9.0005400363583e-42
VFDB	Shigella flexneri 06-2384	fig|peg.3330	Z5092 protein	May account for the early diarrheal phase often observed during shigellosis	Toxin,A-B type,Enterotoxin	100	100	100	0
VFDB	Shigella flexneri 06-2384	fig|peg.3331	YeeV toxin protein	May account for the early diarrheal phase often observed during shigellosis	Toxin,A-B type,Enterotoxin	100	100	100	0
VFDB	Shigella flexneri 06-2384	fig|peg.3332	YeeU protein (antitoxin to YeeV)	May account for the early diarrheal phase often observed during shigellosis	Toxin,A-B type,Enterotoxin	100	100	100	0
VFDB	Shigella flexneri 06-2384	fig|peg.3333	Uncharacterized protein YeeT	May account for the early diarrheal phase often observed during shigellosis	Toxin,A-B type,Enterotoxin	100	100	100	0
VFDB	Shigella flexneri 06-2384	fig|peg.3334	UPF0758 protein YeeS	May account for the early diarrheal phase often observed during shigellosis	Toxin,A-B type,Enterotoxin	96	100	100	0
VFDB	Shigella flexneri 06-2384	fig|peg.3335	Antirestriction protein klcA	May account for the early diarrheal phase often observed during shigellosis	Toxin,A-B type,Enterotoxin	55	100	100	0
VFDB	Shigella flexneri 06-2384	fig|peg.3336	UPF0380 proteins YafZ and homologs	May account for the early diarrheal phase often observed during shigellosis	Toxin,A-B type,Enterotoxin	100	100	100	0
VFDB	Shigella flexneri 06-2384	fig|peg.3339	FIG00639908: hypothetical protein	May account for the early diarrheal phase often observed during shigellosis	Toxin,A-B type,Enterotoxin	100	100	100	0
VFDB	Shigella flexneri 06-2384	fig|peg.3340	Inner membrane protein YeeR	May account for the early diarrheal phase often observed during shigellosis	Toxin,A-B type,Enterotoxin	99	100	100	0
VFDB	Shigella flexneri 06-2384	fig|peg.3341	Antigen 43	May account for the early diarrheal phase often observed during shigellosis	Toxin,A-B type,Enterotoxin	6	100	100	7e-38
VFDB	Shigella flexneri 06-2384	fig|peg.3342	Antigen 43	May account for the early diarrheal phase often observed during shigellosis	Toxin,A-B type,Enterotoxin	93	98	99	0
VFDB	Shigella flexneri 06-2384	fig|peg.3343	Uncharacterized protein YeeP	May account for the early diarrheal phase often observed during shigellosis	Toxin,A-B type,Enterotoxin	100	100	99	0
VFDB	Shigella flexneri 06-2384	fig|peg.3344	FIG00638471: hypothetical protein	May account for the early diarrheal phase often observed during shigellosis	Toxin,A-B type,Enterotoxin	36	100	100	0
VFDB	Shigella flexneri 06-2384	fig|peg.3345	FIG00638471: hypothetical protein	May account for the early diarrheal phase often observed during shigellosis	Toxin,A-B type,Enterotoxin	45	92	100	0
VFDB	Shigella flexneri 06-2384	fig|peg.3348	FIG00638808: hypothetical protein	May account for the early diarrheal phase often observed during shigellosis	Toxin,A-B type,Enterotoxin	100	100	100	0
VFDB	Shigella flexneri 06-2384	fig|peg.3349	FIG00638000: hypothetical protein	May account for the early diarrheal phase often observed during shigellosis	Toxin,A-B type,Enterotoxin	100	100	100	0
VFDB	Shigella flexneri 06-2384	fig|peg.3350	FIG01071003: hypothetical protein	May account for the early diarrheal phase often observed during shigellosis	Toxin,A-B type,Enterotoxin	100	100	100	0
VFDB	Shigella flexneri 06-2384	fig|peg.3351	Transposase InsD for insertion element IS2	Iron uptake, critical for intracellular growth	Iron uptake,Siderophore	100	100	99	0
VFDB	Shigella flexneri 06-2384	fig|peg.3352	Transposase InsC for insertion element IS2	May account for the early diarrheal phase often observed during shigellosis	Toxin,A-B type,Enterotoxin	88	100	100	0
VFDB	Shigella flexneri 06-2384	fig|peg.3354	FIG01070373: hypothetical protein	May account for the early diarrheal phase often observed during shigellosis	Toxin,A-B type,Enterotoxin	100	100	100	0
VFDB	Shigella flexneri 06-2384	fig|peg.3356	Transposase InsO for insertion sequence element IS911	Confers invasiveness, modulates trafficking of E. coli-containing vacuoles and enhances intracellular bacterial survival in brain microvascular endothelial cells (BMECs)	Invasion,Antiphagocytosis	100	80	89	7e-156
VFDB	Shigella flexneri 06-2384	fig|peg.3357	Transposase InsN for insertion sequence element IS911	Confers invasiveness, modulates trafficking of E. coli-containing vacuoles and enhances intracellular bacterial survival in brain microvascular endothelial cells (BMECs)	Invasion,Antiphagocytosis	100	100	98	0
VFDB	Shigella flexneri 06-2384	fig|peg.3358	FIG00639161: hypothetical protein	May account for the early diarrheal phase often observed during shigellosis	Toxin,A-B type,Enterotoxin	100	100	100	0
VFDB	Shigella flexneri 06-2384	fig|peg.3359	orf, conserved hypothetical protein	May account for the early diarrheal phase often observed during shigellosis	Toxin,A-B type,Enterotoxin	100	100	100	0
VFDB	Shigella flexneri 06-2384	fig|peg.3360	Mobile element protein	May account for the early diarrheal phase often observed during shigellosis	Toxin,A-B type,Enterotoxin	100	100	100	0
VFDB	Shigella flexneri 06-2384	fig|peg.3361	Mobile element protein	Inhibits lymphocyte activation; acting as adhesin in non-O157:H7 EHEC strains	Adherence	46	86	91	0
VFDB	Shigella flexneri 06-2384	fig|peg.3362	Retron-type RNA-directed DNA polymerase (EC 2.7.7.49)	May account for the early diarrheal phase often observed during shigellosis	Toxin,A-B type,Enterotoxin	100	99	100	0
VFDB	Shigella flexneri 06-2384	fig|peg.3363	Mobile element protein	May account for the early diarrheal phase often observed during shigellosis	Toxin,A-B type,Enterotoxin	100	100	100	0
Victors	Shigella flexneri 06-2384	fig|peg.3363	Mobile element protein		Virulence factor	24	100	93	0
PATRIC_VF	Shigella flexneri 06-2384	fig|peg.3364	Per-activated serine protease autotransporter enterotoxin EspC / autotransporter domain, T5aSS type secretion		Virulence	80	100	99	0
VFDB	Shigella flexneri 06-2384	fig|peg.3364	Per-activated serine protease autotransporter enterotoxin EspC / autotransporter domain, T5aSS type secretion	Autotransporter protease with mucinase and haemagglutinin activity; facilitate bacterial colonization of intestine by degrading the mucin layer overlaying the intestinal epithelium	Protease,Serine protease,Autotransporter	80	100	100	0
VFDB	Shigella flexneri 06-2384	fig|peg.3366	Mobile element protein	Cytopathic protease involved in intestinal fluid accumulation	Protease,Serine protease,Autotransporter	100	100	100	0
VFDB	Shigella flexneri 06-2384	fig|peg.3367	Transposase	Cytopathic protease involved in intestinal fluid accumulation	Protease,Serine protease,Autotransporter	100	100	100	0
VFDB	Shigella flexneri 06-2384	fig|peg.3368	Mobile element protein	Confers invasiveness, modulates trafficking of E. coli-containing vacuoles and enhances intracellular bacterial survival in brain microvascular endothelial cells (BMECs)	Invasion,Antiphagocytosis	67	86	99	0
VFDB	Shigella flexneri 06-2384	fig|peg.3369	FIG01070050: hypothetical protein	Cytopathic protease involved in intestinal fluid accumulation	Protease,Serine protease,Autotransporter	83	100	100	0
PATRIC_VF	Shigella flexneri 06-2384	fig|peg.3370	Per-activated serine protease autotransporter enterotoxin EspC / autotransporter domain, T5aSS type secretion		Protease	100	100	100	0
Victors	Shigella flexneri 06-2384	fig|peg.3370	Per-activated serine protease autotransporter enterotoxin EspC / autotransporter domain, T5aSS type secretion		Virulence factor	100	100	100	0
VFDB	Shigella flexneri 06-2384	fig|peg.3370	Per-activated serine protease autotransporter enterotoxin EspC / autotransporter domain, T5aSS type secretion	Cytopathic protease involved in intestinal fluid accumulation	Protease,Serine protease,Autotransporter	100	100	100	0
VFDB	Shigella flexneri 06-2384	fig|peg.3371	FIG01068108: hypothetical protein	Iron uptake, critical for intracellular growth	Iron uptake,Siderophore	95	100	100	0
VFDB	Shigella flexneri 06-2384	fig|peg.3372	Transposase	Iron uptake, critical for intracellular growth	Iron uptake,Siderophore	38	100	100	1e-28
VFDB	Shigella flexneri 06-2384	fig|peg.3374	Putative superfamily I DNA helicases	Iron uptake, critical for intracellular growth	Iron uptake,Siderophore	100	100	99	0
VFDB	Shigella flexneri 06-2384	fig|peg.3375	Integrase	Iron uptake, critical for intracellular growth	Iron uptake,Siderophore	87	100	100	0
VFDB	Shigella flexneri 06-2384	fig|peg.3376	Integrase	Inhibits lymphocyte activation; acting as adhesin in non-O157:H7 EHEC strains	Adherence	10	100	100	2e-27
VFDB	Shigella flexneri 06-2384	fig|peg.3390	IS1 protein InsB	Involved in intestinal colonization and persistence.	Adherence,Nonfimbrial	100	100	98	0
PATRIC_VF	Shigella flexneri 06-2384	fig|peg.3410	Biosynthetic arginine decarboxylase (EC 4.1.1.19)		Virulence	100	100	99	0
Victors	Shigella flexneri 06-2384	fig|peg.3410	Biosynthetic arginine decarboxylase (EC 4.1.1.19)		Virulence factor	100	100	99	0
VFDB	Shigella flexneri 06-2384	fig|peg.3411	Mobile element protein	Involved in intestinal colonization and persistence.	Adherence,Nonfimbrial	17	93	96	8e-35
VFDB	Shigella flexneri 06-2384	fig|peg.3412	IS1 protein InsB	Involved in intestinal colonization and persistence.	Adherence,Nonfimbrial	100	100	97	0
PATRIC_VF	Shigella flexneri 06-2384	fig|peg.3413	FIG00638983: hypothetical protein		Virulence	51	100	97	0
Victors	Shigella flexneri 06-2384	fig|peg.3413	FIG00638983: hypothetical protein		Virulence factor	51	100	97	0
PATRIC_VF	Shigella flexneri 06-2384	fig|peg.3416	Transketolase (EC 2.2.1.1)		Virulence	100	100	99	0
Victors	Shigella flexneri 06-2384	fig|peg.3416	Transketolase (EC 2.2.1.1)		Virulence factor	100	100	99	0
VFDB	Shigella flexneri 06-2384	fig|peg.3418	Mobile element protein	Involved in intestinal colonization and persistence.	Adherence,Nonfimbrial	19	86	91	4e-36
VFDB	Shigella flexneri 06-2384	fig|peg.3419	IS1 protein InsB	Involved in intestinal colonization and persistence.	Adherence,Nonfimbrial	100	100	97	0
PATRIC_VF	Shigella flexneri 06-2384	fig|peg.3443	D-3-phosphoglycerate dehydrogenase (EC 1.1.1.95)		Virulence	100	100	100	0
Victors	Shigella flexneri 06-2384	fig|peg.3443	D-3-phosphoglycerate dehydrogenase (EC 1.1.1.95)		Virulence factor	100	100	100	0
VFDB	Shigella flexneri 06-2384	fig|peg.3472	Transposase InsC for insertion element IS2	May account for the early diarrheal phase often observed during shigellosis	Toxin,A-B type,Enterotoxin	88	100	100	0
VFDB	Shigella flexneri 06-2384	fig|peg.3473	Transposase InsD for insertion element IS2	Iron uptake, critical for intracellular growth	Iron uptake,Siderophore	100	100	99	0
VFDB	Shigella flexneri 06-2384	fig|peg.3487	Transposase InsF for insertion sequence IS3 @ Mobile element protein	Inhibits lymphocyte activation; acting as adhesin in non-O157:H7 EHEC strains	Adherence	100	100	85	0
VFDB	Shigella flexneri 06-2384	fig|peg.3488	Transposase InsE for insertion sequence IS3E	Involved in intestinal colonization and persistence.	Adherence,Nonfimbrial	100	100	81	0
Victors	Shigella flexneri 06-2384	fig|peg.3491	4-deoxy-L-threo-5-hexosulose-uronate ketol-isomerase (EC 5.3.1.17)		Virulence factor	100	100	97	0
PATRIC_VF	Shigella flexneri 06-2384	fig|peg.3491	4-deoxy-L-threo-5-hexosulose-uronate ketol-isomerase (EC 5.3.1.17)		Virulence	100	100	84	0
PATRIC_VF	Shigella flexneri 06-2384	fig|peg.3518	Exodeoxyribonuclease V alpha chain (EC 3.1.11.5)		Virulence	100	100	98	0
Victors	Shigella flexneri 06-2384	fig|peg.3518	Exodeoxyribonuclease V alpha chain (EC 3.1.11.5)		Virulence factor	100	100	98	0
VFDB	Shigella flexneri 06-2384	fig|peg.3542	Transposase InsG for insertion sequence element IS4	Inhibits lymphocyte activation; acting as adhesin in non-O157:H7 EHEC strains	Adherence	100	26	99	8e-79
PATRIC_VF	Shigella flexneri 06-2384	fig|peg.3553	Signal transduction histidine-protein kinase BarA (EC 2.7.13.3)		Intracellular survival and replication,Invasion	100	100	89	0
Victors	Shigella flexneri 06-2384	fig|peg.3553	Signal transduction histidine-protein kinase BarA (EC 2.7.13.3)		Virulence factor	100	100	89	0
PATRIC_VF	Shigella flexneri 06-2384	fig|peg.3555	Inactive (p)ppGpp 3'-pyrophosphohydrolase domain / GTP pyrophosphokinase (EC 2.7.6.5), (p)ppGpp synthetase I		Invasion	99	99	96	0
Victors	Shigella flexneri 06-2384	fig|peg.3555	Inactive (p)ppGpp 3'-pyrophosphohydrolase domain / GTP pyrophosphokinase (EC 2.7.6.5), (p)ppGpp synthetase I		Virulence factor	99	99	95	0
VFDB	Shigella flexneri 06-2384	fig|peg.3560	IS1 protein InsB	Involved in intestinal colonization and persistence.	Adherence,Nonfimbrial	100	100	97	0
VFDB	Shigella flexneri 06-2384	fig|peg.3561	Mobile element protein	Involved in intestinal colonization and persistence.	Adherence,Nonfimbrial	19	87	93	4e-36
VFDB	Shigella flexneri 06-2384	fig|peg.3564	IS1 protein InsB	Involved in intestinal colonization and persistence.	Adherence,Nonfimbrial	100	100	97	0
Victors	Shigella flexneri 06-2384	fig|peg.3589	Protein-L-isoaspartate O-methyltransferase (EC 2.1.1.77)		Virulence factor	100	100	80	0
Victors	Shigella flexneri 06-2384	fig|peg.3592	RNA polymerase sigma factor RpoS		Virulence factor	100	100	99	0
VFDB	Shigella flexneri 06-2384	fig|peg.3592	RNA polymerase sigma factor RpoS	Necessary for sustaining a log-phase acid tolerance response (ATR), induction a stationary-phase acid survival system, production of thin aggregative fimbriae and expression of spv gene during stationary phase	Regulation,Sigma factor	100	100	99	0
PATRIC_VF	Shigella flexneri 06-2384	fig|peg.3592	RNA polymerase sigma factor RpoS		Virulence	100	100	99	0
VFDB	Shigella flexneri 06-2384	fig|peg.3598	Mobile element protein	Inhibits lymphocyte activation; acting as adhesin in non-O157:H7 EHEC strains	Adherence	100	100	98	0
VFDB	Shigella flexneri 06-2384	fig|peg.3599	hypothetical protein (probably bogus)	Inhibits lymphocyte activation; acting as adhesin in non-O157:H7 EHEC strains	Adherence	100	100	99	0
VFDB	Shigella flexneri 06-2384	fig|peg.3606	DNA mismatch repair protein MutS	Delivers at least 13 effector proteins through the host cell plasma membrane, most of them are involved in actin cytoskeleton rearrangements, leading to membrane ruffling and Salmonlla invasion	Secretion,Type III secretion system,Invasion	99	99	94	0
VFDB	Shigella flexneri 06-2384	fig|peg.3608	IS1 protein InsB	Involved in intestinal colonization and persistence.	Adherence,Nonfimbrial	100	100	98	0
VFDB	Shigella flexneri 06-2384	fig|peg.3610	Formate hydrogenlyase transcriptional activator	Secretes effector proteins to facilitate the replication of intracellular bacteria within membrane-bound Salmonella-containing vacuoles (SCVs)	Secretion,Type III secretion system	99	99	89	0
VFDB	Shigella flexneri 06-2384	fig|peg.3670	Transposase InsC for insertion element IS2	May account for the early diarrheal phase often observed during shigellosis	Toxin,A-B type,Enterotoxin	88	100	100	0
VFDB	Shigella flexneri 06-2384	fig|peg.3671	Transposase InsD for insertion element IS2	Iron uptake, critical for intracellular growth	Iron uptake,Siderophore	100	100	100	0
Victors	Shigella flexneri 06-2384	fig|peg.3672	UPF0057 membrane protein YqaE		Virulence factor	100	100	90	2.0000000544904023e-27
PATRIC_VF	Shigella flexneri 06-2384	fig|peg.3672	UPF0057 membrane protein YqaE		Virulence	100	100	90	6.999999901826916e-28
VFDB	Shigella flexneri 06-2384	fig|peg.3683	Z1226 protein	Confers invasiveness, modulates trafficking of E. coli-containing vacuoles and enhances intracellular bacterial survival in brain microvascular endothelial cells (BMECs)	Invasion,Antiphagocytosis	100	100	92	0
VFDB	Shigella flexneri 06-2384	fig|peg.3684	FIG00640476: hypothetical protein	Confers invasiveness, modulates trafficking of E. coli-containing vacuoles and enhances intracellular bacterial survival in brain microvascular endothelial cells (BMECs)	Invasion,Antiphagocytosis	81	100	89	6.999999982524604e-36
VFDB	Shigella flexneri 06-2384	fig|peg.3685	Z5092 protein	Increases short circuit current in ussing chambers	Protease,Autotransporter	99	100	92	0
VFDB	Shigella flexneri 06-2384	fig|peg.3686	YeeV toxin protein	Increases short circuit current in ussing chambers	Protease,Autotransporter	100	97	88	0
VFDB	Shigella flexneri 06-2384	fig|peg.3687	YeeU protein (antitoxin to YeeV)	Inhibits lymphocyte activation; acting as adhesin in non-O157:H7 EHEC strains	Adherence	100	100	87	1e-77
VFDB	Shigella flexneri 06-2384	fig|peg.3688	Uncharacterized protein YeeT	Inhibits lymphocyte activation; acting as adhesin in non-O157:H7 EHEC strains	Adherence	100	100	98	0
VFDB	Shigella flexneri 06-2384	fig|peg.3689	UPF0758 protein YeeS	Confers invasiveness, modulates trafficking of E. coli-containing vacuoles and enhances intracellular bacterial survival in brain microvascular endothelial cells (BMECs)	Invasion,Antiphagocytosis	100	100	98	0
VFDB	Shigella flexneri 06-2384	fig|peg.3690	Antirestriction protein klcA	Inhibits lymphocyte activation; acting as adhesin in non-O157:H7 EHEC strains	Adherence	100	100	92	0
VFDB	Shigella flexneri 06-2384	fig|peg.3691	UPF0380 proteins YafZ and homologs	May account for the early diarrheal phase often observed during shigellosis	Toxin,A-B type,Enterotoxin	100	100	93	0
VFDB	Shigella flexneri 06-2384	fig|peg.3692	Antigen 43	Involved in the cleavage of IcsA, may contribute to the polar distribution of IcsA on the lateral side of the bacterial surface	Protease,Serine protease	99	99	96	0
VFDB	Shigella flexneri 06-2384	fig|peg.3694	Uncharacterized protein YeeP	Involved in the cleavage of IcsA, may contribute to the polar distribution of IcsA on the lateral side of the bacterial surface	Protease,Serine protease	100	100	98	0
VFDB	Shigella flexneri 06-2384	fig|peg.3696	Mobile element protein	Confers invasiveness, modulates trafficking of E. coli-containing vacuoles and enhances intracellular bacterial survival in brain microvascular endothelial cells (BMECs)	Invasion,Antiphagocytosis	44	86	84	0.0000000007
VFDB	Shigella flexneri 06-2384	fig|peg.3697	Mobile element protein	Inhibits lymphocyte activation; acting as adhesin in non-O157:H7 EHEC strains	Adherence	99	100	86	2e-88
VFDB	Shigella flexneri 06-2384	fig|peg.3704	Mobile element protein	May account for the early diarrheal phase often observed during shigellosis	Toxin,A-B type,Enterotoxin	75	98	99	0
VFDB	Shigella flexneri 06-2384	fig|peg.3710	Transposase InsD for insertion element IS2	Inhibits lymphocyte activation; acting as adhesin in non-O157:H7 EHEC strains	Adherence	98	90	96	0
VFDB	Shigella flexneri 06-2384	fig|peg.3712	Uncharacterized protein YagK	Involved in the cleavage of IcsA, may contribute to the polar distribution of IcsA on the lateral side of the bacterial surface	Protease,Serine protease	92	44	96	0
VFDB	Shigella flexneri 06-2384	fig|peg.3719	Transposase InsF for insertion sequence IS3 @ Mobile element protein	Inhibits lymphocyte activation; acting as adhesin in non-O157:H7 EHEC strains	Adherence	100	100	85	0
VFDB	Shigella flexneri 06-2384	fig|peg.3720	Transposase InsE for insertion sequence IS3E	Involved in intestinal colonization and persistence.	Adherence,Nonfimbrial	100	100	81	0
VFDB	Shigella flexneri 06-2384	fig|peg.3721	IS1 protein InsB	Involved in intestinal colonization and persistence.	Adherence,Nonfimbrial	78	100	96	0
VFDB	Shigella flexneri 06-2384	fig|peg.3723	Mobile element protein	Involved in intestinal colonization and persistence.	Adherence,Nonfimbrial	13	81	97	8.000000156331851e-25
Victors	Shigella flexneri 06-2384	fig|peg.3726	tmRNA-binding protein SmpB		Virulence factor	97	100	85	0
VFDB	Shigella flexneri 06-2384	fig|peg.3751	Transposase InsG for insertion sequence element IS4	Inhibits lymphocyte activation; acting as adhesin in non-O157:H7 EHEC strains	Adherence	100	38	99	9e-81
Victors	Shigella flexneri 06-2384	fig|peg.3752	ClpB protein		Virulence factor	100	100	96	0
PATRIC_VF	Shigella flexneri 06-2384	fig|peg.3752	ClpB protein		Virulence	100	100	96	0
VFDB	Shigella flexneri 06-2384	fig|peg.3756	Transposase InsG for insertion sequence element IS4	Inhibits lymphocyte activation; acting as adhesin in non-O157:H7 EHEC strains	Adherence	100	26	99	9e-79
PATRIC_VF	Shigella flexneri 06-2384	fig|peg.3762	Thioredoxin 2		Virulence	100	100	100	0
Victors	Shigella flexneri 06-2384	fig|peg.3762	Thioredoxin 2		Virulence factor	100	100	100	0
PATRIC_VF	Shigella flexneri 06-2384	fig|peg.3783	Uncharacterized ferredoxin-like protein YfhL		Virulence	70	100	91	3.000000645916e-39
Victors	Shigella flexneri 06-2384	fig|peg.3783	Uncharacterized ferredoxin-like protein YfhL		Virulence factor	70	100	91	9.999999350456404e-39
VFDB	Shigella flexneri 06-2384	fig|peg.3786	Mobile element protein	Inhibits lymphocyte activation; acting as adhesin in non-O157:H7 EHEC strains	Adherence	100	100	98	0
VFDB	Shigella flexneri 06-2384	fig|peg.3787	hypothetical protein (probably bogus)	Inhibits lymphocyte activation; acting as adhesin in non-O157:H7 EHEC strains	Adherence	100	100	98	0
VFDB	Shigella flexneri 06-2384	fig|peg.3791	Transposase InsD for insertion element IS2	Iron uptake, critical for intracellular growth	Iron uptake,Siderophore	100	100	99	0
VFDB	Shigella flexneri 06-2384	fig|peg.3792	Transposase InsC for insertion element IS2	May account for the early diarrheal phase often observed during shigellosis	Toxin,A-B type,Enterotoxin	88	100	100	0
PATRIC_VF	Shigella flexneri 06-2384	fig|peg.3801	Uncharacterized HTH-type transcriptional regulator YfhH		Virulence	100	100	99	0
Victors	Shigella flexneri 06-2384	fig|peg.3801	Uncharacterized HTH-type transcriptional regulator YfhH		Virulence factor	100	100	99	0
Victors	Shigella flexneri 06-2384	fig|peg.3811	Serine hydroxymethyltransferase (EC 2.1.2.1)		Virulence factor	95	100	81	0
VFDB	Shigella flexneri 06-2384	fig|peg.3845	Mobile element protein	Confers invasiveness, modulates trafficking of E. coli-containing vacuoles and enhances intracellular bacterial survival in brain microvascular endothelial cells (BMECs)	Invasion,Antiphagocytosis	100	100	97	0
PATRIC_VF	Shigella flexneri 06-2384	fig|peg.3857	Inosine-5'-monophosphate dehydrogenase (EC 1.1.1.205) / CBS domain		Cellular metabolism	100	100	100	0
Victors	Shigella flexneri 06-2384	fig|peg.3857	Inosine-5'-monophosphate dehydrogenase (EC 1.1.1.205) / CBS domain		Virulence factor	100	100	100	0
Victors	Shigella flexneri 06-2384	fig|peg.3858	GMP synthase [glutamine-hydrolyzing], amidotransferase subunit (EC 6.3.5.2) / GMP synthase [glutamine-hydrolyzing], ATP pyrophosphatase subunit (EC 6.3.5.2)		Virulence factor	100	100	100	0
PATRIC_VF	Shigella flexneri 06-2384	fig|peg.3858	GMP synthase [glutamine-hydrolyzing], amidotransferase subunit (EC 6.3.5.2) / GMP synthase [glutamine-hydrolyzing], ATP pyrophosphatase subunit (EC 6.3.5.2)		Cellular metabolism	100	100	100	0
VFDB	Shigella flexneri 06-2384	fig|peg.3864	Mobile element protein	Inhibits lymphocyte activation; acting as adhesin in non-O157:H7 EHEC strains	Adherence	100	100	98	0
VFDB	Shigella flexneri 06-2384	fig|peg.3865	hypothetical protein (probably bogus)	Inhibits lymphocyte activation; acting as adhesin in non-O157:H7 EHEC strains	Adherence	100	100	98	0
PATRIC_VF	Shigella flexneri 06-2384	fig|peg.3868	Polyphosphate kinase (EC 2.7.4.1)		Virulence	100	100	95	0
Victors	Shigella flexneri 06-2384	fig|peg.3868	Polyphosphate kinase (EC 2.7.4.1)		Virulence factor	100	100	95	0
VFDB	Shigella flexneri 06-2384	fig|peg.3925	putative IS1 encoded protein	Involved in intestinal colonization and persistence.	Adherence,Nonfimbrial	17	84	96	1e-34
VFDB	Shigella flexneri 06-2384	fig|peg.3926	IS1 protein InsB	Involved in intestinal colonization and persistence.	Adherence,Nonfimbrial	100	100	97	0
PATRIC_VF	Shigella flexneri 06-2384	fig|peg.3993	Uncharacterized transporter YfdV		Virulence	100	100	99	0
Victors	Shigella flexneri 06-2384	fig|peg.3993	Uncharacterized transporter YfdV		Virulence factor	100	100	99	0
PATRIC_VF	Shigella flexneri 06-2384	fig|peg.3995	Hybrid sensory histidine kinase in two-component regulatory system with EvgA		Virulence	100	100	97	0
Victors	Shigella flexneri 06-2384	fig|peg.3995	Hybrid sensory histidine kinase in two-component regulatory system with EvgA		Virulence factor	100	100	97	0
VFDB	Shigella flexneri 06-2384	fig|peg.3999	D-serine ammonia-lyase (EC 4.3.1.18)	Inhibits lymphocyte activation; acting as adhesin in non-O157:H7 EHEC strains	Adherence	99	99	98	0
VFDB	Shigella flexneri 06-2384	fig|peg.4000	D-serine permease DsdX	Inhibits lymphocyte activation; acting as adhesin in non-O157:H7 EHEC strains	Adherence	16	100	98	2.942726775082116e-44
VFDB	Shigella flexneri 06-2384	fig|peg.4004	Transposase InsN for insertion sequence element IS911	Confers invasiveness, modulates trafficking of E. coli-containing vacuoles and enhances intracellular bacterial survival in brain microvascular endothelial cells (BMECs)	Invasion,Antiphagocytosis	100	100	98	0
VFDB	Shigella flexneri 06-2384	fig|peg.4005	Transposase InsO for insertion sequence element IS911	Confers invasiveness, modulates trafficking of E. coli-containing vacuoles and enhances intracellular bacterial survival in brain microvascular endothelial cells (BMECs)	Invasion,Antiphagocytosis	100	80	89	7e-156
PATRIC_VF	Shigella flexneri 06-2384	fig|peg.4009	Outer-membrane-phospholipid-binding lipoprotein MlaA		Cell-to-cell spread	100	100	100	0
Victors	Shigella flexneri 06-2384	fig|peg.4009	Outer-membrane-phospholipid-binding lipoprotein MlaA		Virulence factor	100	100	100	0
VFDB	Shigella flexneri 06-2384	fig|peg.4016	Mobile element protein	Involved in intestinal colonization and persistence.	Adherence,Nonfimbrial	17	84	96	7e-35
VFDB	Shigella flexneri 06-2384	fig|peg.4017	IS1 protein InsB	Involved in intestinal colonization and persistence.	Adherence,Nonfimbrial	100	100	97	0
Victors	Shigella flexneri 06-2384	fig|peg.4030	Chorismate synthase (EC 4.2.3.5)		Virulence factor	100	100	95	0
PATRIC_VF	Shigella flexneri 06-2384	fig|peg.4030	Chorismate synthase (EC 4.2.3.5)		Virulence	100	100	95	0
Victors	Shigella flexneri 06-2384	fig|peg.4078	NADH-ubiquinone oxidoreductase chain G (EC 1.6.5.3)		Virulence factor	100	100	94	0
PATRIC_VF	Shigella flexneri 06-2384	fig|peg.4078	NADH-ubiquinone oxidoreductase chain G (EC 1.6.5.3)		Virulence	100	100	94	0
VFDB	Shigella flexneri 06-2384	fig|peg.4088	IS1 protein InsB	Involved in intestinal colonization and persistence.	Adherence,Nonfimbrial	100	100	97	0
VFDB	Shigella flexneri 06-2384	fig|peg.4124	Transposase InsD for insertion element IS2	Iron uptake, critical for intracellular growth	Iron uptake,Siderophore	100	100	100	0
VFDB	Shigella flexneri 06-2384	fig|peg.4125	Transposase InsC for insertion element IS2	May account for the early diarrheal phase often observed during shigellosis	Toxin,A-B type,Enterotoxin	100	100	98	0
Victors	Shigella flexneri 06-2384	fig|peg.4129	DNA gyrase subunit A (EC 5.99.1.3)		Virulence factor	98	99	92	0
VFDB	Shigella flexneri 06-2384	fig|peg.4134	Transposase InsN for insertion sequence element IS911	Confers invasiveness, modulates trafficking of E. coli-containing vacuoles and enhances intracellular bacterial survival in brain microvascular endothelial cells (BMECs)	Invasion,Antiphagocytosis	100	100	98	0
VFDB	Shigella flexneri 06-2384	fig|peg.4135	Transposase InsO for insertion sequence element IS911	Confers invasiveness, modulates trafficking of E. coli-containing vacuoles and enhances intracellular bacterial survival in brain microvascular endothelial cells (BMECs)	Invasion,Antiphagocytosis	100	80	89	7e-156
VFDB	Shigella flexneri 06-2384	fig|peg.4145	Mobile element protein	May account for the early diarrheal phase often observed during shigellosis	Toxin,A-B type,Enterotoxin	100	100	99	0
PATRIC_VF	Shigella flexneri 06-2384	fig|peg.4146	Outer membrane porin OmpC		Invasion,Cell-to-cell spread	100	100	100	0
Victors	Shigella flexneri 06-2384	fig|peg.4146	Outer membrane porin OmpC		Virulence factor	100	100	100	0
VFDB	Shigella flexneri 06-2384	fig|peg.4195	Mobile element protein	Involved in intestinal colonization and persistence.	Adherence,Nonfimbrial	18	90	96	6e-36
VFDB	Shigella flexneri 06-2384	fig|peg.4196	IS1 protein InsB	Involved in intestinal colonization and persistence.	Adherence,Nonfimbrial	100	100	98	0
PATRIC_VF	Shigella flexneri 06-2384	fig|peg.4220	Galactose/methyl galactoside ABC transport system, ATP-binding protein MglA (EC 3.6.3.17)		Virulence	100	100	99	0
Victors	Shigella flexneri 06-2384	fig|peg.4220	Galactose/methyl galactoside ABC transport system, ATP-binding protein MglA (EC 3.6.3.17)		Virulence factor	100	100	99	0
PATRIC_VF	Shigella flexneri 06-2384	fig|peg.4222	NAD-dependent dihydropyrimidine dehydrogenase subunit PreA (EC 1.3.1.1)		Virulence	69	98	93	0
Victors	Shigella flexneri 06-2384	fig|peg.4222	NAD-dependent dihydropyrimidine dehydrogenase subunit PreA (EC 1.3.1.1)		Virulence factor	69	98	93	0
PATRIC_VF	Shigella flexneri 06-2384	fig|peg.4223	NAD-dependent dihydropyrimidine dehydrogenase subunit PreA (EC 1.3.1.1)		Virulence	29	100	91	0
Victors	Shigella flexneri 06-2384	fig|peg.4223	NAD-dependent dihydropyrimidine dehydrogenase subunit PreA (EC 1.3.1.1)		Virulence factor	29	100	91	0
Victors	Shigella flexneri 06-2384	fig|peg.4226	SanA protein		Virulence factor	100	100	100	0
PATRIC_VF	Shigella flexneri 06-2384	fig|peg.4240	Periplasmic beta-glucosidase (EC 3.2.1.21)		Virulence	98	100	92	0
Victors	Shigella flexneri 06-2384	fig|peg.4240	Periplasmic beta-glucosidase (EC 3.2.1.21)		Virulence factor	98	100	92	0
VFDB	Shigella flexneri 06-2384	fig|peg.4248	Mobile element protein	Involved in intestinal colonization and persistence.	Adherence,Nonfimbrial	100	100	98	5e-162
Victors	Shigella flexneri 06-2384	fig|peg.4248	Mobile element protein		Virulence factor	43	100	97	5e-156
VFDB	Shigella flexneri 06-2384	fig|peg.4249	Mobile element protein	Involved in intestinal colonization and persistence.	Adherence,Nonfimbrial	100	100	99	0
VFDB	Shigella flexneri 06-2384	fig|peg.4251	IS1 protein InsB	Involved in intestinal colonization and persistence.	Adherence,Nonfimbrial	100	100	97	0
VFDB	Shigella flexneri 06-2384	fig|peg.4262	Transposase InsG for insertion sequence element IS4	Inhibits lymphocyte activation; acting as adhesin in non-O157:H7 EHEC strains	Adherence	100	38	99	9e-81
VFDB	Shigella flexneri 06-2384	fig|peg.4267	IS1 protein InsB	Involved in intestinal colonization and persistence.	Adherence,Nonfimbrial	100	100	97	0
VFDB	Shigella flexneri 06-2384	fig|peg.4270	Mobile element protein	Involved in intestinal colonization and persistence.	Adherence,Nonfimbrial	18	95	94	2e-34
VFDB	Shigella flexneri 06-2384	fig|peg.4271	IS1 protein InsB	Involved in intestinal colonization and persistence.	Adherence,Nonfimbrial	100	100	97	0
VFDB	Shigella flexneri 06-2384	fig|peg.4282	IS1 protein InsB	Involved in intestinal colonization and persistence.	Adherence,Nonfimbrial	100	100	97	0
VFDB	Shigella flexneri 06-2384	fig|peg.4285	Mobile element protein	Inhibits lymphocyte activation; acting as adhesin in non-O157:H7 EHEC strains	Adherence	86	99	98	3e-177
VFDB	Shigella flexneri 06-2384	fig|peg.4286	hypothetical protein (probably bogus)	Inhibits lymphocyte activation; acting as adhesin in non-O157:H7 EHEC strains	Adherence	100	100	98	0
VFDB	Shigella flexneri 06-2384	fig|peg.4291	Mobile element protein	Involved in intestinal colonization and persistence.	Adherence,Nonfimbrial	19	96	89	9e-35
VFDB	Shigella flexneri 06-2384	fig|peg.4292	IS1 protein InsB	Involved in intestinal colonization and persistence.	Adherence,Nonfimbrial	100	100	97	0
PATRIC_VF	Shigella flexneri 06-2384	fig|peg.4310	Tagatose-6-phosphate kinase GatZ (EC 2.7.1.144)		Biofilm	100	100	98	0
PATRIC_VF	Shigella flexneri 06-2384	fig|peg.4312	PTS system, galactitol-specific IIB component (EC 2.7.1.69)		Biofilm	100	100	95	0
PATRIC_VF	Shigella flexneri 06-2384	fig|peg.4313	PTS system, galactitol-specific IIC component		Biofilm	100	100	98	0
VFDB	Shigella flexneri 06-2384	fig|peg.4314	Mobile element protein	Involved in intestinal colonization and persistence.	Adherence,Nonfimbrial	18	96	94	2e-34
VFDB	Shigella flexneri 06-2384	fig|peg.4315	IS1 protein InsB	Involved in intestinal colonization and persistence.	Adherence,Nonfimbrial	100	100	98	0
PATRIC_VF	Shigella flexneri 06-2384	fig|peg.4320	Uncharacterized protease YegQ		Virulence	100	100	96	0
Victors	Shigella flexneri 06-2384	fig|peg.4320	Uncharacterized protease YegQ		Virulence factor	100	100	96	0
VFDB	Shigella flexneri 06-2384	fig|peg.4343	IS1 protein InsB	Involved in intestinal colonization and persistence.	Adherence,Nonfimbrial	100	100	97	0
Victors	Shigella flexneri 06-2384	fig|peg.4351	Phosphomannomutase (EC 5.4.2.8) => Colanic acid		Virulence factor	100	100	96	0
PATRIC_VF	Shigella flexneri 06-2384	fig|peg.4351	Phosphomannomutase (EC 5.4.2.8) => Colanic acid		Virulence	100	100	96	0
PATRIC_VF	Shigella flexneri 06-2384	fig|peg.4357	UTP--glucose-1-phosphate uridylyltransferase (EC 2.7.7.9)		Virulence	87	100	93	0
Victors	Shigella flexneri 06-2384	fig|peg.4357	UTP--glucose-1-phosphate uridylyltransferase (EC 2.7.7.9)		Virulence factor	100	100	93	0
PATRIC_VF	Shigella flexneri 06-2384	fig|peg.4358	dTDP-glucose 4,6-dehydratase (EC 4.2.1.46)		Virulence	100	100	88	0
Victors	Shigella flexneri 06-2384	fig|peg.4358	dTDP-glucose 4,6-dehydratase (EC 4.2.1.46)		Virulence factor	100	100	88	0
Victors	Shigella flexneri 06-2384	fig|peg.4359	dTDP-4-dehydrorhamnose reductase (EC 1.1.1.133)		Virulence factor	100	100	85	0
PATRIC_VF	Shigella flexneri 06-2384	fig|peg.4359	dTDP-4-dehydrorhamnose reductase (EC 1.1.1.133)		Virulence	100	100	85	0
Victors	Shigella flexneri 06-2384	fig|peg.4360	Glucose-1-phosphate thymidylyltransferase (EC 2.7.7.24)		Virulence factor	99	99	92	0
PATRIC_VF	Shigella flexneri 06-2384	fig|peg.4360	Glucose-1-phosphate thymidylyltransferase (EC 2.7.7.24)		Virulence	99	99	92	0
PATRIC_VF	Shigella flexneri 06-2384	fig|peg.4365	enzyme; Central intermediary metabolism: Sugar-nucleotide biosynthesis, conversions		LPS (Lipopolysaccharide),Modulate host immune response	100	100	100	0
Victors	Shigella flexneri 06-2384	fig|peg.4365	enzyme; Central intermediary metabolism: Sugar-nucleotide biosynthesis, conversions		Virulence factor	100	100	100	0
Victors	Shigella flexneri 06-2384	fig|peg.4372	UDP-glucose 6-dehydrogenase (EC 1.1.1.22)		Virulence factor	73	99	87	0
PATRIC_VF	Shigella flexneri 06-2384	fig|peg.4372	UDP-glucose 6-dehydrogenase (EC 1.1.1.22)		Virulence	73	99	87	0
PATRIC_VF	Shigella flexneri 06-2384	fig|peg.4373	UDP-glucose 6-dehydrogenase (EC 1.1.1.22)		Virulence	23	100	92	2e-53
Victors	Shigella flexneri 06-2384	fig|peg.4373	UDP-glucose 6-dehydrogenase (EC 1.1.1.22)		Virulence factor	23	100	92	5e-53
VFDB	Shigella flexneri 06-2384	fig|peg.4384	IS1 protein InsB	Involved in intestinal colonization and persistence.	Adherence,Nonfimbrial	100	100	98	0
VFDB	Shigella flexneri 06-2384	fig|peg.4396	Transposase InsC for insertion element IS2	May account for the early diarrheal phase often observed during shigellosis	Toxin,A-B type,Enterotoxin	88	100	100	0
VFDB	Shigella flexneri 06-2384	fig|peg.4397	Transposase InsD for insertion element IS2	Iron uptake, critical for intracellular growth	Iron uptake,Siderophore	100	100	100	0
VFDB	Shigella flexneri 06-2384	fig|peg.4399	hypothetical protein (probably bogus)	Inhibits lymphocyte activation; acting as adhesin in non-O157:H7 EHEC strains	Adherence	100	100	98	0
VFDB	Shigella flexneri 06-2384	fig|peg.4400	Mobile element protein	Inhibits lymphocyte activation; acting as adhesin in non-O157:H7 EHEC strains	Adherence	100	100	98	0
VFDB	Shigella flexneri 06-2384	fig|peg.4403	Transposase InsO for insertion sequence element IS911	Confers invasiveness, modulates trafficking of E. coli-containing vacuoles and enhances intracellular bacterial survival in brain microvascular endothelial cells (BMECs)	Invasion,Antiphagocytosis	55	100	87	0
VFDB	Shigella flexneri 06-2384	fig|peg.4405	IS, phage, Tn; Transposon-related functions	Involved in intestinal colonization and persistence.	Adherence,Nonfimbrial	100	100	98	0
Victors	Shigella flexneri 06-2384	fig|peg.4406	Mobile element protein		Virulence factor	43	100	97	4e-156
VFDB	Shigella flexneri 06-2384	fig|peg.4406	Mobile element protein	Involved in intestinal colonization and persistence.	Adherence,Nonfimbrial	100	100	98	3e-162
Victors	Shigella flexneri 06-2384	fig|peg.4413	Mobile element protein		Virulence factor	43	100	98	5e-157
VFDB	Shigella flexneri 06-2384	fig|peg.4413	Mobile element protein	Involved in intestinal colonization and persistence.	Adherence,Nonfimbrial	100	100	99	3e-163
VFDB	Shigella flexneri 06-2384	fig|peg.4414	IS, phage, Tn; Transposon-related functions	Involved in intestinal colonization and persistence.	Adherence,Nonfimbrial	100	100	97	0
VFDB	Shigella flexneri 06-2384	fig|peg.4415	hypothetical protein (probably bogus)	Inhibits lymphocyte activation; acting as adhesin in non-O157:H7 EHEC strains	Adherence	100	100	98	0
VFDB	Shigella flexneri 06-2384	fig|peg.4416	Mobile element protein	Inhibits lymphocyte activation; acting as adhesin in non-O157:H7 EHEC strains	Adherence	100	100	98	0
PATRIC_VF	Shigella flexneri 06-2384	fig|peg.4418	Cobalamin synthase (EC 2.7.8.26)		Cellular metabolism	100	100	82	0
Victors	Shigella flexneri 06-2384	fig|peg.4418	Cobalamin synthase (EC 2.7.8.26)		Virulence factor	100	100	82	0
VFDB	Shigella flexneri 06-2384	fig|peg.4429	Mobile element protein	Inhibits lymphocyte activation; acting as adhesin in non-O157:H7 EHEC strains	Adherence	100	100	98	0
VFDB	Shigella flexneri 06-2384	fig|peg.4430	hypothetical protein (probably bogus)	Inhibits lymphocyte activation; acting as adhesin in non-O157:H7 EHEC strains	Adherence	100	100	95	0
VFDB	Shigella flexneri 06-2384	fig|peg.4432	Transposase InsN for insertion sequence element IS911	Confers invasiveness, modulates trafficking of E. coli-containing vacuoles and enhances intracellular bacterial survival in brain microvascular endothelial cells (BMECs)	Invasion,Antiphagocytosis	100	100	98	0
VFDB	Shigella flexneri 06-2384	fig|peg.4433	Transposase InsO for insertion sequence element IS911	Confers invasiveness, modulates trafficking of E. coli-containing vacuoles and enhances intracellular bacterial survival in brain microvascular endothelial cells (BMECs)	Invasion,Antiphagocytosis	100	80	88	4e-155
VFDB	Shigella flexneri 06-2384	fig|peg.4434	Mobile element protein	FyuA/Psn-Irp system uses yersiniabactin, a siderophore that can remove iron from a number of mammalian proteins, due to its extremely high affinity for ferric iron	Iron uptake,Siderophore	59	100	99	0
PATRIC_VF	Shigella flexneri 06-2384	fig|peg.4436	Protein MtfA		Virulence	100	100	80	0
Victors	Shigella flexneri 06-2384	fig|peg.4436	Protein MtfA		Virulence factor	100	100	80	0
Victors	Shigella flexneri 06-2384	fig|peg.4442	Uncharacterized protein, YdfU family		Virulence factor	98	91	84	0
PATRIC_VF	Shigella flexneri 06-2384	fig|peg.4442	Uncharacterized protein, YdfU family		Virulence	98	91	84	0
VFDB	Shigella flexneri 06-2384	fig|peg.4449	hypothetical protein (probably bogus)	Inhibits lymphocyte activation; acting as adhesin in non-O157:H7 EHEC strains	Adherence	100	100	98	0
VFDB	Shigella flexneri 06-2384	fig|peg.4450	Mobile element protein	Inhibits lymphocyte activation; acting as adhesin in non-O157:H7 EHEC strains	Adherence	100	100	97	0
Victors	Shigella flexneri 06-2384	fig|peg.4461	5-hydroxyisourate hydrolase (EC 3.5.2.17)		Virulence factor	100	100	99	0
PATRIC_VF	Shigella flexneri 06-2384	fig|peg.4461	5-hydroxyisourate hydrolase (EC 3.5.2.17)		Virulence	100	100	99	0
VFDB	Shigella flexneri 06-2384	fig|peg.4465	IS1 protein InsB	Involved in intestinal colonization and persistence.	Adherence,Nonfimbrial	100	100	98	0
VFDB	Shigella flexneri 06-2384	fig|peg.4468	Transposase InsC for insertion element IS2	May account for the early diarrheal phase often observed during shigellosis	Toxin,A-B type,Enterotoxin	88	100	100	0
VFDB	Shigella flexneri 06-2384	fig|peg.4469	Transposase InsD for insertion element IS2	Iron uptake, critical for intracellular growth	Iron uptake,Siderophore	100	100	97	0
PATRIC_VF	Shigella flexneri 06-2384	fig|peg.4487	Flagellar biosynthesis protein FliQ		Virulence	100	100	95	0
Victors	Shigella flexneri 06-2384	fig|peg.4487	Flagellar biosynthesis protein FliQ		Virulence factor	100	100	95	1.401298464324817e-45
VFDB	Shigella flexneri 06-2384	fig|peg.4488	Flagellar biosynthesis protein FliP	Required for efficient cellular invasion.; YplA, a phospholipase is secreted by this type III flagellum secretion system. YplA is required for survival of Y. enterocolitica in the Peyer's patches and for stimulation of the acute inflammatory response of the host to the infection.	Secretion,Invasion,Motility	81	100	86	0
VFDB	Shigella flexneri 06-2384	fig|peg.4492	Flagellar motor switch protein FliM	Required for efficient cellular invasion.; YplA, a phospholipase is secreted by this type III flagellum secretion system. YplA is required for survival of Y. enterocolitica in the Peyer's patches and for stimulation of the acute inflammatory response of the host to the infection.	Secretion,Invasion,Motility	99	99	84	0
VFDB	Shigella flexneri 06-2384	fig|peg.4496	Flagellum-specific ATP synthase FliI	Required for efficient cellular invasion.; YplA, a phospholipase is secreted by this type III flagellum secretion system. YplA is required for survival of Y. enterocolitica in the Peyer's patches and for stimulation of the acute inflammatory response of the host to the infection.	Secretion,Invasion,Motility	99	96	83	0
VFDB	Shigella flexneri 06-2384	fig|peg.4498	Flagellar motor switch protein FliG	Required for efficient cellular invasion.; YplA, a phospholipase is secreted by this type III flagellum secretion system. YplA is required for survival of Y. enterocolitica in the Peyer's patches and for stimulation of the acute inflammatory response of the host to the infection.	Secretion,Invasion,Motility	99	99	83	0
PATRIC_VF	Shigella flexneri 06-2384	fig|peg.4507	Outer membrane porin OmpD		Cell surface and membrane proteins	95	98	80	0
VFDB	Shigella flexneri 06-2384	fig|peg.4522	RNA polymerase sigma factor for flagellar operon	Required for efficient cellular invasion.; YplA, a phospholipase is secreted by this type III flagellum secretion system. YplA is required for survival of Y. enterocolitica in the Peyer's patches and for stimulation of the acute inflammatory response of the host to the infection.	Secretion,Invasion,Motility	30	100	95	9.80908925027372e-45
PATRIC_VF	Shigella flexneri 06-2384	fig|peg.4529	N-3-oxohexanoyl-L-homoserine lactone quorum-sensing transcriptional activator @ N-3-oxooctanoyl-L-homoserine lactone quorum-sensing transcriptional activator		Virulence,Regulation of gene expression,Quorum sensing system	86	99	96	0
Victors	Shigella flexneri 06-2384	fig|peg.4529	N-3-oxohexanoyl-L-homoserine lactone quorum-sensing transcriptional activator @ N-3-oxooctanoyl-L-homoserine lactone quorum-sensing transcriptional activator		Virulence factor	86	99	96	0
Victors	Shigella flexneri 06-2384	fig|peg.4532	BarA-associated response regulator UvrY (= GacA = SirA)		Virulence factor	100	100	96	0
PATRIC_VF	Shigella flexneri 06-2384	fig|peg.4532	BarA-associated response regulator UvrY (= GacA = SirA)		Intracellular survival and replication,Invasion	100	100	96	0
VFDB	Shigella flexneri 06-2384	fig|peg.4553	IS1 protein InsB	Involved in intestinal colonization and persistence.	Adherence,Nonfimbrial	100	100	98	0
VFDB	Shigella flexneri 06-2384	fig|peg.4555	Flagellar transcriptional activator FlhC	Required for efficient cellular invasion.; YplA, a phospholipase is secreted by this type III flagellum secretion system. YplA is required for survival of Y. enterocolitica in the Peyer's patches and for stimulation of the acute inflammatory response of the host to the infection.	Secretion,Invasion,Motility	100	100	82	0
VFDB	Shigella flexneri 06-2384	fig|peg.4567	Mobile element protein	Inhibits lymphocyte activation; acting as adhesin in non-O157:H7 EHEC strains	Adherence	100	100	99	0
VFDB	Shigella flexneri 06-2384	fig|peg.4568	hypothetical protein (probably bogus)	Inhibits lymphocyte activation; acting as adhesin in non-O157:H7 EHEC strains	Adherence	41	100	100	2e-22
VFDB	Shigella flexneri 06-2384	fig|peg.4570	Transposase InsN for insertion sequence element IS911	Confers invasiveness, modulates trafficking of E. coli-containing vacuoles and enhances intracellular bacterial survival in brain microvascular endothelial cells (BMECs)	Invasion,Antiphagocytosis	100	100	98	0
VFDB	Shigella flexneri 06-2384	fig|peg.4571	Transposase InsO for insertion sequence element IS911	Confers invasiveness, modulates trafficking of E. coli-containing vacuoles and enhances intracellular bacterial survival in brain microvascular endothelial cells (BMECs)	Invasion,Antiphagocytosis	100	80	89	7e-156
VFDB	Shigella flexneri 06-2384	fig|peg.4573	Flagellar biosynthesis protein FlhA	Required for efficient cellular invasion.; YplA, a phospholipase is secreted by this type III flagellum secretion system. YplA is required for survival of Y. enterocolitica in the Peyer's patches and for stimulation of the acute inflammatory response of the host to the infection.	Secretion,Invasion,Motility	27	93	93	0
VFDB	Shigella flexneri 06-2384	fig|peg.4574	Flagellar biosynthesis protein FlhA	Required for efficient cellular invasion.; YplA, a phospholipase is secreted by this type III flagellum secretion system. YplA is required for survival of Y. enterocolitica in the Peyer's patches and for stimulation of the acute inflammatory response of the host to the infection.	Secretion,Invasion,Motility	66	99	81	0
VFDB	Shigella flexneri 06-2384	fig|peg.4576	IS, phage, Tn; Transposon-related functions	Involved in intestinal colonization and persistence.	Adherence,Nonfimbrial	100	100	96	0
VFDB	Shigella flexneri 06-2384	fig|peg.4577	Mobile element protein	May account for the early diarrheal phase often observed during shigellosis	Toxin,A-B type,Enterotoxin	99	100	98	0
Victors	Shigella flexneri 06-2384	fig|peg.4578	Mobile element protein		Virulence factor	25	89	99	0
VFDB	Shigella flexneri 06-2384	fig|peg.4578	Mobile element protein	Involved in intestinal colonization and persistence.	Adherence,Nonfimbrial	58	89	97	0
VFDB	Shigella flexneri 06-2384	fig|peg.4590	Transposase InsN for insertion sequence element IS911	Confers invasiveness, modulates trafficking of E. coli-containing vacuoles and enhances intracellular bacterial survival in brain microvascular endothelial cells (BMECs)	Invasion,Antiphagocytosis	100	100	98	0
VFDB	Shigella flexneri 06-2384	fig|peg.4591	Transposase InsO for insertion sequence element IS911	Confers invasiveness, modulates trafficking of E. coli-containing vacuoles and enhances intracellular bacterial survival in brain microvascular endothelial cells (BMECs)	Invasion,Antiphagocytosis	100	80	89	7e-156
VFDB	Shigella flexneri 06-2384	fig|peg.4599	Mobile element protein	Inhibits lymphocyte activation; acting as adhesin in non-O157:H7 EHEC strains	Adherence	100	100	99	0
VFDB	Shigella flexneri 06-2384	fig|peg.4600	hypothetical protein (probably bogus)	Inhibits lymphocyte activation; acting as adhesin in non-O157:H7 EHEC strains	Adherence	41	100	100	2e-22
VFDB	Shigella flexneri 06-2384	fig|peg.4606	Mobile element protein	Confers invasiveness, modulates trafficking of E. coli-containing vacuoles and enhances intracellular bacterial survival in brain microvascular endothelial cells (BMECs)	Invasion,Antiphagocytosis	100	100	97	0
VFDB	Shigella flexneri 06-2384	fig|peg.4629	Mobile element protein	Confers invasiveness, modulates trafficking of E. coli-containing vacuoles and enhances intracellular bacterial survival in brain microvascular endothelial cells (BMECs)	Invasion,Antiphagocytosis	100	100	97	0
Victors	Shigella flexneri 06-2384	fig|peg.4637	Holliday junction DNA helicase RuvB		Virulence factor	100	100	96	0
PATRIC_VF	Shigella flexneri 06-2384	fig|peg.4637	Holliday junction DNA helicase RuvB		Intracellular survival and replication	100	91	96	0
Victors	Shigella flexneri 06-2384	fig|peg.4638	Zinc ABC transporter, permease protein ZnuB		Virulence factor	100	100	96	0
PATRIC_VF	Shigella flexneri 06-2384	fig|peg.4638	Zinc ABC transporter, permease protein ZnuB		Virulence	100	100	96	0
PATRIC_VF	Shigella flexneri 06-2384	fig|peg.4639	Zinc ABC transporter, ATP-binding protein ZnuC		Virulence	100	100	94	0
Victors	Shigella flexneri 06-2384	fig|peg.4639	Zinc ABC transporter, ATP-binding protein ZnuC		Virulence factor	100	100	94	0
PATRIC_VF	Shigella flexneri 06-2384	fig|peg.4640	Zinc ABC transporter, substrate-binding protein ZnuA		Virulence,Zinc uptake	100	88	86	0
Victors	Shigella flexneri 06-2384	fig|peg.4640	Zinc ABC transporter, substrate-binding protein ZnuA		Virulence factor	100	88	86	0
PATRIC_VF	Shigella flexneri 06-2384	fig|peg.4642	Lipid A biosynthesis myristoyltransferase (EC 2.3.1.243)		LPS (Lipopolysaccharide)	96	99	99	0
Victors	Shigella flexneri 06-2384	fig|peg.4642	Lipid A biosynthesis myristoyltransferase (EC 2.3.1.243)		Virulence factor	100	100	100	0
VFDB	Shigella flexneri 06-2384	fig|peg.4665	Mobile element protein	Inhibits lymphocyte activation; acting as adhesin in non-O157:H7 EHEC strains	Adherence	100	100	99	0
VFDB	Shigella flexneri 06-2384	fig|peg.4666	IS, phage, Tn; Transposon-related functions	Involved in intestinal colonization and persistence.	Adherence,Nonfimbrial	100	100	96	0
VFDB	Shigella flexneri 06-2384	fig|peg.4667	Mobile element protein	Involved in intestinal colonization and persistence.	Adherence,Nonfimbrial	100	100	99	3e-163
Victors	Shigella flexneri 06-2384	fig|peg.4667	Mobile element protein		Virulence factor	43	100	98	5e-157
VFDB	Shigella flexneri 06-2384	fig|peg.4668	hypothetical protein (probably bogus)	Inhibits lymphocyte activation; acting as adhesin in non-O157:H7 EHEC strains	Adherence	100	100	99	0
Victors	Shigella flexneri 06-2384	fig|peg.4670	Murein peptide ABC transporter, substrate-binding protein (requires DppBCDF)		Virulence factor	98	100	99	0
PATRIC_VF	Shigella flexneri 06-2384	fig|peg.4670	Murein peptide ABC transporter, substrate-binding protein (requires DppBCDF)		Cell surface and membrane proteins	98	100	99	0
VFDB	Shigella flexneri 06-2384	fig|peg.4672	Transposase InsN for insertion sequence element IS911	Confers invasiveness, modulates trafficking of E. coli-containing vacuoles and enhances intracellular bacterial survival in brain microvascular endothelial cells (BMECs)	Invasion,Antiphagocytosis	100	100	98	0
VFDB	Shigella flexneri 06-2384	fig|peg.4675	Transposase InsO for insertion sequence element IS911	Confers invasiveness, modulates trafficking of E. coli-containing vacuoles and enhances intracellular bacterial survival in brain microvascular endothelial cells (BMECs)	Invasion,Antiphagocytosis	100	77	89	0
Victors	Shigella flexneri 06-2384	fig|peg.4697	Universal stress protein F		Virulence factor	100	100	91	0
PATRIC_VF	Shigella flexneri 06-2384	fig|peg.4697	Universal stress protein F		Virulence	100	100	91	0
VFDB	Shigella flexneri 06-2384	fig|peg.4703	IS1 protein InsB	Involved in intestinal colonization and persistence.	Adherence,Nonfimbrial	100	100	98	0
VFDB	Shigella flexneri 06-2384	fig|peg.4704	Putative metabolite transport protein yaaU	Involved in intestinal colonization and persistence.	Adherence,Nonfimbrial	18	100	96	9e-36
VFDB	Shigella flexneri 06-2384	fig|peg.4711	IS1 protein InsB	Involved in intestinal colonization and persistence.	Adherence,Nonfimbrial	100	100	96	0
Victors	Shigella flexneri 06-2384	fig|peg.4714	Phosphatidate cytidylyltransferase (EC 2.7.7.41)		Virulence factor	80	100	93	0
PATRIC_VF	Shigella flexneri 06-2384	fig|peg.4714	Phosphatidate cytidylyltransferase (EC 2.7.7.41)		Virulence	80	100	93	0
VFDB	Shigella flexneri 06-2384	fig|peg.4716	hypothetical protein (probably bogus)	Inhibits lymphocyte activation; acting as adhesin in non-O157:H7 EHEC strains	Adherence	100	100	99	0
VFDB	Shigella flexneri 06-2384	fig|peg.4717	Mobile element protein	Inhibits lymphocyte activation; acting as adhesin in non-O157:H7 EHEC strains	Adherence	100	100	98	0
VFDB	Shigella flexneri 06-2384	fig|peg.4720	Mobile element protein	Inhibits lymphocyte activation; acting as adhesin in non-O157:H7 EHEC strains	Adherence	100	100	98	0
VFDB	Shigella flexneri 06-2384	fig|peg.4721	hypothetical protein (probably bogus)	Inhibits lymphocyte activation; acting as adhesin in non-O157:H7 EHEC strains	Adherence	100	100	98	0
Victors	Shigella flexneri 06-2384	fig|peg.4725	ATP-dependent helicase HrpA		Virulence factor	100	98	99	0
PATRIC_VF	Shigella flexneri 06-2384	fig|peg.4725	ATP-dependent helicase HrpA		Virulence	100	98	99	0
VFDB	Shigella flexneri 06-2384	fig|peg.4726	Mobile element protein	Inhibits lymphocyte activation; acting as adhesin in non-O157:H7 EHEC strains	Adherence	87	100	98	0
VFDB	Shigella flexneri 06-2384	fig|peg.4727	Transposase InsO for insertion sequence element IS911	Confers invasiveness, modulates trafficking of E. coli-containing vacuoles and enhances intracellular bacterial survival in brain microvascular endothelial cells (BMECs)	Invasion,Antiphagocytosis	100	80	89	7e-156
VFDB	Shigella flexneri 06-2384	fig|peg.4728	Transposase InsN for insertion sequence element IS911	Confers invasiveness, modulates trafficking of E. coli-containing vacuoles and enhances intracellular bacterial survival in brain microvascular endothelial cells (BMECs)	Invasion,Antiphagocytosis	100	100	98	0
VFDB	Shigella flexneri 06-2384	fig|peg.4730	hypothetical protein (probably bogus)	Inhibits lymphocyte activation; acting as adhesin in non-O157:H7 EHEC strains	Adherence	41	100	100	2e-22
VFDB	Shigella flexneri 06-2384	fig|peg.4731	hypothetical protein (probably bogus)	Inhibits lymphocyte activation; acting as adhesin in non-O157:H7 EHEC strains	Adherence	43	100	97	2.0000000390829628e-24
VFDB	Shigella flexneri 06-2384	fig|peg.4739	hypothetical protein (probably bogus)	Inhibits lymphocyte activation; acting as adhesin in non-O157:H7 EHEC strains	Adherence	100	100	99	0
VFDB	Shigella flexneri 06-2384	fig|peg.4740	Mobile element protein	Inhibits lymphocyte activation; acting as adhesin in non-O157:H7 EHEC strains	Adherence	100	100	98	0
VFDB	Shigella flexneri 06-2384	fig|peg.4741	Transposase InsC for insertion element IS2	May account for the early diarrheal phase often observed during shigellosis	Toxin,A-B type,Enterotoxin	88	100	100	0
VFDB	Shigella flexneri 06-2384	fig|peg.4742	Transposase InsD for insertion element IS2	Iron uptake, critical for intracellular growth	Iron uptake,Siderophore	100	100	100	0
Victors	Shigella flexneri 06-2384	fig|peg.4763	Respiratory nitrate reductase alpha chain (EC 1.7.99.4)		Virulence factor	17	100	83	0
PATRIC_VF	Shigella flexneri 06-2384	fig|peg.4763	Respiratory nitrate reductase alpha chain (EC 1.7.99.4)		Biofilm	17	100	83	0
VFDB	Shigella flexneri 06-2384	fig|peg.4765	IS1 protein InsB	Involved in intestinal colonization and persistence.	Adherence,Nonfimbrial	100	100	98	0
VFDB	Shigella flexneri 06-2384	fig|peg.4779	IS1 protein InsB	Involved in intestinal colonization and persistence.	Adherence,Nonfimbrial	100	100	98	0
VFDB	Shigella flexneri 06-2384	fig|peg.4792	IS1 protein InsB	Involved in intestinal colonization and persistence.	Adherence,Nonfimbrial	100	100	97	0
VFDB	Shigella flexneri 06-2384	fig|peg.4794	IS1 protein InsB	Involved in intestinal colonization and persistence.	Adherence,Nonfimbrial	100	100	97	0
Victors	Shigella flexneri 06-2384	fig|peg.4796	ABC transporter ATP-binding protein YddA		Virulence factor	34	100	97	6e-134
PATRIC_VF	Shigella flexneri 06-2384	fig|peg.4796	ABC transporter ATP-binding protein YddA		Virulence	34	100	97	2e-134
Victors	Shigella flexneri 06-2384	fig|peg.4797	ABC transporter ATP-binding protein YddA		Virulence factor	62	100	98	0
PATRIC_VF	Shigella flexneri 06-2384	fig|peg.4797	ABC transporter ATP-binding protein YddA		Virulence	62	100	98	0
VFDB	Shigella flexneri 06-2384	fig|peg.4800	Mobile element protein	Inhibits lymphocyte activation; acting as adhesin in non-O157:H7 EHEC strains	Adherence	100	100	98	0
VFDB	Shigella flexneri 06-2384	fig|peg.4801	hypothetical protein (probably bogus)	Inhibits lymphocyte activation; acting as adhesin in non-O157:H7 EHEC strains	Adherence	100	100	99	0
VFDB	Shigella flexneri 06-2384	fig|peg.4804	IS1 protein InsB	Involved in intestinal colonization and persistence.	Adherence,Nonfimbrial	100	100	97	0
Victors	Shigella flexneri 06-2384	fig|peg.4805	3-dehydroquinate dehydratase I (EC 4.2.1.10)		Virulence factor	100	100	100	0
PATRIC_VF	Shigella flexneri 06-2384	fig|peg.4805	3-dehydroquinate dehydratase I (EC 4.2.1.10)		Intracellular survival and replication	100	100	100	0
PATRIC_VF	Shigella flexneri 06-2384	fig|peg.4810	UPF0118 inner membrane protein YdiK		Virulence	99	100	89	0
Victors	Shigella flexneri 06-2384	fig|peg.4810	UPF0118 inner membrane protein YdiK		Virulence factor	99	100	89	0
Victors	Shigella flexneri 06-2384	fig|peg.4821	Major outer membrane lipoprotein Lpp		Virulence factor	100	100	96	0
VFDB	Shigella flexneri 06-2384	fig|peg.4822	Pyruvate kinase (EC 2.7.1.40)	Repress the expression of iron-regulated genes; also required for acid-induced activation of atr genes	Regulation	100	100	95	0
VFDB	Shigella flexneri 06-2384	fig|peg.4824	IS1 protein InsB	Involved in intestinal colonization and persistence.	Adherence,Nonfimbrial	100	100	97	0
VFDB	Shigella flexneri 06-2384	fig|peg.4825	Uncharacterized protein YdhZ	Repress the expression of iron-regulated genes; also required for acid-induced activation of atr genes	Regulation	98	100	86	9.999999350456404e-39
PATRIC_VF	Shigella flexneri 06-2384	fig|peg.4827	Uncharacterized ferredoxin-like protein YdhY		Virulence	100	100	100	0
Victors	Shigella flexneri 06-2384	fig|peg.4827	Uncharacterized ferredoxin-like protein YdhY		Virulence factor	100	100	100	0
Victors	Shigella flexneri 06-2384	fig|peg.4846	Superoxide dismutase [Fe] (EC 1.15.1.1)		Virulence factor	100	100	100	0
PATRIC_VF	Shigella flexneri 06-2384	fig|peg.4846	Superoxide dismutase [Fe] (EC 1.15.1.1)		Modulate host immune response	100	100	100	0
PATRIC_VF	Shigella flexneri 06-2384	fig|peg.4848	Probable monothiol glutaredoxin ydhD		Regulation of gene expression	100	100	100	0
VFDB	Shigella flexneri 06-2384	fig|peg.4856	Mobile element protein	May account for the early diarrheal phase often observed during shigellosis	Toxin,A-B type,Enterotoxin	100	100	99	0
Victors	Shigella flexneri 06-2384	fig|peg.4861	Superoxide dismutase [Cu-Zn] precursor (EC 1.15.1.1)		Virulence factor	100	100	83	0
PATRIC_VF	Shigella flexneri 06-2384	fig|peg.4866	Transcriptional regulator SlyA		Virulence,Intracellular survival and replication,Regulation of gene expression	98	98	90	0
Victors	Shigella flexneri 06-2384	fig|peg.4866	Transcriptional regulator SlyA		Virulence factor	97	98	90	0
VFDB	Shigella flexneri 06-2384	fig|peg.4870	Transposase InsC for insertion element IS2	May account for the early diarrheal phase often observed during shigellosis	Toxin,A-B type,Enterotoxin	88	100	100	0
VFDB	Shigella flexneri 06-2384	fig|peg.4871	Transposase InsD for insertion element IS2	Iron uptake, critical for intracellular growth	Iron uptake,Siderophore	100	100	100	0
Victors	Shigella flexneri 06-2384	fig|peg.4891	PTS system, maltose and glucose-specific IIC component / PTS system, maltose and glucose-specific IIB component (EC 2.7.1.69)		Virulence factor	100	100	99	0
VFDB	Shigella flexneri 06-2384	fig|peg.4894	IS1 protein InsB	Involved in intestinal colonization and persistence.	Adherence,Nonfimbrial	100	100	97	0
PATRIC_VF	Shigella flexneri 06-2384	fig|peg.4918	Spermidine export protein MdtJ		Virulence	98	97	83	0
Victors	Shigella flexneri 06-2384	fig|peg.4918	Spermidine export protein MdtJ		Virulence factor	98	97	83	0
VFDB	Shigella flexneri 06-2384	fig|peg.4936	Transposase InsN for insertion sequence element IS911	Confers invasiveness, modulates trafficking of E. coli-containing vacuoles and enhances intracellular bacterial survival in brain microvascular endothelial cells (BMECs)	Invasion,Antiphagocytosis	100	100	98	0
VFDB	Shigella flexneri 06-2384	fig|peg.4937	Transposase InsO for insertion sequence element IS911	Confers invasiveness, modulates trafficking of E. coli-containing vacuoles and enhances intracellular bacterial survival in brain microvascular endothelial cells (BMECs)	Invasion,Antiphagocytosis	100	80	89	7e-156
VFDB	Shigella flexneri 06-2384	fig|peg.4957	Transposase InsD for insertion element IS2	Iron uptake, critical for intracellular growth	Iron uptake,Siderophore	100	100	100	0
VFDB	Shigella flexneri 06-2384	fig|peg.4958	Transposase InsC for insertion element IS2	May account for the early diarrheal phase often observed during shigellosis	Toxin,A-B type,Enterotoxin	88	100	100	0
VFDB	Shigella flexneri 06-2384	fig|peg.4967	Transposase InsC for insertion element IS2	May account for the early diarrheal phase often observed during shigellosis	Toxin,A-B type,Enterotoxin	44	100	98	1.999999982195158e-37
VFDB	Shigella flexneri 06-2384	fig|peg.4968	Transposase InsD for insertion element IS2	Iron uptake, critical for intracellular growth	Iron uptake,Siderophore	100	100	100	0
PATRIC_VF	Shigella flexneri 06-2384	fig|peg.4969	Autoinducer 2 (AI-2) aldolase LsrF (EC 4.2.1.-)		Virulence	87	99	89	0
Victors	Shigella flexneri 06-2384	fig|peg.4969	Autoinducer 2 (AI-2) aldolase LsrF (EC 4.2.1.-)		Virulence factor	87	99	89	0
VFDB	Shigella flexneri 06-2384	fig|peg.4971	Transposase InsG for insertion sequence element IS4	Inhibits lymphocyte activation; acting as adhesin in non-O157:H7 EHEC strains	Adherence	100	26	98	6e-78
Victors	Shigella flexneri 06-2384	fig|peg.4973	UPF0187 protein YneE		Virulence factor	96	100	84	0
PATRIC_VF	Shigella flexneri 06-2384	fig|peg.4973	UPF0187 protein YneE		Virulence	96	100	84	0
PATRIC_VF	Shigella flexneri 06-2384	fig|peg.4982	Uncharacterized protein YneK		Virulence	100	70	96	0
Victors	Shigella flexneri 06-2384	fig|peg.4982	Uncharacterized protein YneK		Virulence factor	100	70	96	0
VFDB	Shigella flexneri 06-2384	fig|peg.4992	Mobile element protein	Inhibits lymphocyte activation; acting as adhesin in non-O157:H7 EHEC strains	Adherence	100	100	98	0
VFDB	Shigella flexneri 06-2384	fig|peg.4993	hypothetical protein (probably bogus)	Inhibits lymphocyte activation; acting as adhesin in non-O157:H7 EHEC strains	Adherence	100	100	98	0
VFDB	Shigella flexneri 06-2384	fig|peg.5002	hypothetical protein (probably bogus)	Inhibits lymphocyte activation; acting as adhesin in non-O157:H7 EHEC strains	Adherence	43	100	97	2.0000000390829628e-24
VFDB	Shigella flexneri 06-2384	fig|peg.5003	hypothetical protein (probably bogus)	Inhibits lymphocyte activation; acting as adhesin in non-O157:H7 EHEC strains	Adherence	41	100	100	2e-22
VFDB	Shigella flexneri 06-2384	fig|peg.5004	Mobile element protein	Inhibits lymphocyte activation; acting as adhesin in non-O157:H7 EHEC strains	Adherence	100	100	98	0
Victors	Shigella flexneri 06-2384	fig|peg.5011	Uncharacterized protein, YdfU family		Virulence factor	99	93	95	0
PATRIC_VF	Shigella flexneri 06-2384	fig|peg.5011	Uncharacterized protein, YdfU family		Virulence	99	93	95	0
VFDB	Shigella flexneri 06-2384	fig|peg.5019	Mobile element protein	Inhibits lymphocyte activation; acting as adhesin in non-O157:H7 EHEC strains	Adherence	100	100	98	0
VFDB	Shigella flexneri 06-2384	fig|peg.5020	IS1 protein InsB	Involved in intestinal colonization and persistence.	Adherence,Nonfimbrial	100	100	97	0
VFDB	Shigella flexneri 06-2384	fig|peg.5021	Mobile element protein	Involved in intestinal colonization and persistence.	Adherence,Nonfimbrial	21	95	86	8e-37
PATRIC_VF	Shigella flexneri 06-2384	fig|peg.5023	Putative formate dehydrogenase oxidoreductase protein		Virulence	100	100	98	0
Victors	Shigella flexneri 06-2384	fig|peg.5023	Putative formate dehydrogenase oxidoreductase protein		Virulence factor	100	100	98	0
VFDB	Shigella flexneri 06-2384	fig|peg.5027	IS1 protein InsB	Involved in intestinal colonization and persistence.	Adherence,Nonfimbrial	100	100	97	0
PATRIC_VF	Shigella flexneri 06-2384	fig|peg.5040	Putative anti-FlhC(2)FlhD(4) factor YdiV		Adherence	100	100	97	0
PATRIC_VF	Shigella flexneri 06-2384	fig|peg.5041	Probable endopeptidase NlpC		Virulence	100	100	86	0
Victors	Shigella flexneri 06-2384	fig|peg.5041	Probable endopeptidase NlpC		Virulence factor	100	100	86	0
VFDB	Shigella flexneri 06-2384	fig|peg.5053	Mobile element protein	Involved in intestinal colonization and persistence.	Adherence,Nonfimbrial	18	81	94	1e-35
VFDB	Shigella flexneri 06-2384	fig|peg.5054	IS1 protein InsB	Involved in intestinal colonization and persistence.	Adherence,Nonfimbrial	100	100	97	0
PATRIC_VF	Shigella flexneri 06-2384	fig|peg.5055	Putative ankyrin repeat protein B		Virulence	18	91	92	0
Victors	Shigella flexneri 06-2384	fig|peg.5055	Putative ankyrin repeat protein B		Virulence factor	18	91	92	0
PATRIC_VF	Shigella flexneri 06-2384	fig|peg.5056	Putative ankyrin repeat protein B		Virulence	22	100	97	0
PATRIC_VF	Shigella flexneri 06-2384	fig|peg.5058	Putative outer membrane protein		Virulence	100	100	99	0
Victors	Shigella flexneri 06-2384	fig|peg.5058	Putative outer membrane protein		Virulence factor	100	100	99	0
VFDB	Shigella flexneri 06-2384	fig|peg.5067	Uncharacterized protein YdjO	Involved in intestinal colonization and persistence.	Adherence,Nonfimbrial	17	81	96	2e-34
VFDB	Shigella flexneri 06-2384	fig|peg.5068	IS1 protein InsB	Involved in intestinal colonization and persistence.	Adherence,Nonfimbrial	100	100	98	0
Victors	Shigella flexneri 06-2384	fig|peg.5074	N,N'-diacetylchitobiose-specific 6-phospho-beta-glucosidase (EC 3.2.1.86)		Virulence factor	100	100	99	0
PATRIC_VF	Shigella flexneri 06-2384	fig|peg.5074	N,N'-diacetylchitobiose-specific 6-phospho-beta-glucosidase (EC 3.2.1.86)		Virulence	99	100	90	0
VFDB	Shigella flexneri 06-2384	fig|peg.5076	putative IS1 encoded protein	Involved in intestinal colonization and persistence.	Adherence,Nonfimbrial	17	81	96	6e-35
VFDB	Shigella flexneri 06-2384	fig|peg.5077	IS1 protein InsB	Involved in intestinal colonization and persistence.	Adherence,Nonfimbrial	100	100	97	0
Victors	Shigella flexneri 06-2384	fig|peg.5083	PTS system, N,N'-diacetylchitobiose-specific IIB component (EC 2.7.1.69)		Virulence factor	87	87	94	0
PATRIC_VF	Shigella flexneri 06-2384	fig|peg.5083	PTS system, N,N'-diacetylchitobiose-specific IIB component (EC 2.7.1.69)		Virulence	87	87	94	0
VFDB	Shigella flexneri 06-2384	fig|peg.5142	Mobile element protein	May account for the early diarrheal phase often observed during shigellosis	Toxin,A-B type,Enterotoxin	39	100	83	9.999999887266023e-27
VFDB	Shigella flexneri 06-2384	fig|peg.5181	hypothetical protein (probably bogus)	Inhibits lymphocyte activation; acting as adhesin in non-O157:H7 EHEC strains	Adherence	36	90	88	6e-16
VFDB	Shigella flexneri 06-2384	fig|peg.5183	Mobile element protein	Inhibits lymphocyte activation; acting as adhesin in non-O157:H7 EHEC strains	Adherence	16	80	97	1e-27
VFDB	Shigella flexneri 06-2384	fig|peg.5184	Mobile element protein	Inhibits lymphocyte activation; acting as adhesin in non-O157:H7 EHEC strains	Adherence	22	95	98	1e-39
VFDB	Shigella flexneri 06-2384	fig|peg.5195	hypothetical protein (probably bogus)	Inhibits lymphocyte activation; acting as adhesin in non-O157:H7 EHEC strains	Adherence	100	100	95	0
VFDB	Shigella flexneri 06-2384	fig|peg.5196	Mobile element protein	Inhibits lymphocyte activation; acting as adhesin in non-O157:H7 EHEC strains	Adherence	100	100	98	0
PATRIC_VF	Shigella flexneri 06-2384	fig|peg.5198	Lipid A biosynthesis myristoyltransferase (EC 2.3.1.243)		LPS (Lipopolysaccharide)	100	100	98	0
Victors	Shigella flexneri 06-2384	fig|peg.5199	Virulence factor VirK		Virulence factor	100	100	99	0
VFDB	Shigella flexneri 06-2384	fig|peg.5200	Hexosyltransferase homolog	Involved in the cleavage of IcsA, may contribute to the polar distribution of IcsA on the lateral side of the bacterial surface	Protease,Serine protease	99	55	95	0
VFDB	Shigella flexneri 06-2384	fig|peg.5201	Polysaccharide deacetylase	Involved in the cleavage of IcsA, may contribute to the polar distribution of IcsA on the lateral side of the bacterial surface	Protease,Serine protease	97	88	90	0
VFDB	Shigella flexneri 06-2384	fig|peg.5204	Transposase InsF for insertion sequence IS3 @ Mobile element protein	Inhibits lymphocyte activation; acting as adhesin in non-O157:H7 EHEC strains	Adherence	22	87	90	9e-35
VFDB	Shigella flexneri 06-2384	fig|peg.5207	Mobile element protein	Involved in intestinal colonization and persistence.	Adherence,Nonfimbrial	40	93	98	0
Victors	Shigella flexneri 06-2384	fig|peg.5207	Mobile element protein		Virulence factor	17	93	97	0
VFDB	Shigella flexneri 06-2384	fig|peg.5208	Mobile element protein	Involved in intestinal colonization and persistence.	Adherence,Nonfimbrial	43	93	100	2e-66
Victors	Shigella flexneri 06-2384	fig|peg.5208	Mobile element protein		Virulence factor	18	94	96	7e-61
VFDB	Shigella flexneri 06-2384	fig|peg.5209	Mobile element protein	May account for the early diarrheal phase often observed during shigellosis	Toxin,A-B type,Enterotoxin	88	100	98	1e-73
VFDB	Shigella flexneri 06-2384	fig|peg.5210	Mobile element protein	Involved in intestinal colonization and persistence.	Adherence,Nonfimbrial	100	100	100	0
VFDB	Shigella flexneri 06-2384	fig|peg.5211	Transposase InsG for insertion sequence element IS4	Inhibits lymphocyte activation; acting as adhesin in non-O157:H7 EHEC strains	Adherence	83	22	95	0
VFDB	Shigella flexneri 06-2384	fig|peg.5214	FIG00640813: hypothetical protein	Mxi-Spa system secretes approximately 20 proteins with the four Ipas A, B,C,D and IpgD being the most abundant; Recent findings indicate that TTSS in Shigella is responsible not only for protein secretion, but that it is also involved in the control mechanisms of transcription of other target genes located on the virulence plasmid, virA and ipaH9.8, these proteins were not constitutively synthesi…	Secretion,Type III secretion system,Invasion	100	100	100	0
PATRIC_VF	Shigella flexneri 06-2384	fig|peg.5214	FIG00640813: hypothetical protein		Modulate host immune response	100	27	100	4.999999898305949e-32
Victors	Shigella flexneri 06-2384	fig|peg.5214	FIG00640813: hypothetical protein		Virulence factor	100	100	100	0
PATRIC_VF	Shigella flexneri 06-2384	fig|peg.5218	invasion plasmid antigen / internalin, putative		Type III secretion,Modulate host immune response	100	100	99	0
VFDB	Shigella flexneri 06-2384	fig|peg.5218	invasion plasmid antigen / internalin, putative	Mxi-Spa system secretes approximately 20 proteins with the four Ipas A, B,C,D and IpgD being the most abundant; Recent findings indicate that TTSS in Shigella is responsible not only for protein secretion, but that it is also involved in the control mechanisms of transcription of other target genes located on the virulence plasmid, virA and ipaH9.8, these proteins were not constitutively synthesi…	Secretion,Type III secretion system,Invasion	100	100	99	0
Victors	Shigella flexneri 06-2384	fig|peg.5218	invasion plasmid antigen / internalin, putative		Virulence factor	98	100	100	0
VFDB	Shigella flexneri 06-2384	fig|peg.5223	IS1 protein InsB	Involved in intestinal colonization and persistence.	Adherence,Nonfimbrial	100	100	97	0
VFDB	Shigella flexneri 06-2384	fig|peg.5228	Mobile element protein	Inhibits lymphocyte activation; acting as adhesin in non-O157:H7 EHEC strains	Adherence	29	100	83	1.999933168284379e-41
VFDB	Shigella flexneri 06-2384	fig|peg.5230	IS, phage, Tn; Transposon-related functions	Inhibits lymphocyte activation; acting as adhesin in non-O157:H7 EHEC strains	Adherence	100	100	80	0
VFDB	Shigella flexneri 06-2384	fig|peg.5231	Transposase InsD for insertion element IS2	Iron uptake, critical for intracellular growth	Iron uptake,Siderophore	79	84	99	0
VFDB	Shigella flexneri 06-2384	fig|peg.5232	Transposase InsC for insertion element IS2	May account for the early diarrheal phase often observed during shigellosis	Toxin,A-B type,Enterotoxin	88	100	100	0
VFDB	Shigella flexneri 06-2384	fig|peg.5235	IS, phage, Tn; Transposon-related functions	Inhibits lymphocyte activation; acting as adhesin in non-O157:H7 EHEC strains	Adherence	91	72	87	9.99999991097579e-38
VFDB	Shigella flexneri 06-2384	fig|peg.5239	hypothetical protein (probably bogus)	Inhibits lymphocyte activation; acting as adhesin in non-O157:H7 EHEC strains	Adherence	100	100	97	0
VFDB	Shigella flexneri 06-2384	fig|peg.5240	Mobile element protein	Inhibits lymphocyte activation; acting as adhesin in non-O157:H7 EHEC strains	Adherence	100	100	98	0
VFDB	Shigella flexneri 06-2384	fig|peg.5242	Mobile element protein	Involved in the cleavage of IcsA, may contribute to the polar distribution of IcsA on the lateral side of the bacterial surface	Protease,Serine protease	56	100	96	9e-133
VFDB	Shigella flexneri 06-2384	fig|peg.5256	Mobile element protein	Inhibits lymphocyte activation; acting as adhesin in non-O157:H7 EHEC strains	Adherence	22	92	98	4.0000064664151903e-41
VFDB	Shigella flexneri 06-2384	fig|peg.5258	Retron-type RNA-directed DNA polymerase (EC 2.7.7.49)	Confers invasiveness, modulates trafficking of E. coli-containing vacuoles and enhances intracellular bacterial survival in brain microvascular endothelial cells (BMECs)	Invasion,Antiphagocytosis	32	97	92	2e-83
Victors	Shigella flexneri 06-2384	fig|peg.5261	Mobile element protein		Virulence factor	36	99	97	5e-132
VFDB	Shigella flexneri 06-2384	fig|peg.5261	Mobile element protein	Involved in intestinal colonization and persistence.	Adherence,Nonfimbrial	85	99	99	6e-139
VFDB	Shigella flexneri 06-2384	fig|peg.5262	Mobile element protein	May account for the early diarrheal phase often observed during shigellosis	Toxin,A-B type,Enterotoxin	88	100	98	1e-73
VFDB	Shigella flexneri 06-2384	fig|peg.5263	Mobile element protein	Involved in intestinal colonization and persistence.	Adherence,Nonfimbrial	100	100	99	0
VFDB	Shigella flexneri 06-2384	fig|peg.5264	IcsA (Fragment)	Mediates intracellular movement and formation of actin tails	Actin-based motility,Autotransporter	99	100	100	0
Victors	Shigella flexneri 06-2384	fig|peg.5264	IcsA (Fragment)		Virulence factor	99	100	99	0
PATRIC_VF	Shigella flexneri 06-2384	fig|peg.5264	IcsA (Fragment)		Actin-based motility,Cell-to-cell spread	99	100	100	0
PATRIC_VF	Shigella flexneri 06-2384	fig|peg.5265	VirA		Actin-based motility	100	100	100	0
VFDB	Shigella flexneri 06-2384	fig|peg.5265	VirA	Mxi-Spa system secretes approximately 20 proteins with the four Ipas A, B,C,D and IpgD being the most abundant; Recent findings indicate that TTSS in Shigella is responsible not only for protein secretion, but that it is also involved in the control mechanisms of transcription of other target genes located on the virulence plasmid, virA and ipaH9.8, these proteins were not constitutively synthesi…	Secretion,Type III secretion system,Invasion	100	100	100	0
Victors	Shigella flexneri 06-2384	fig|peg.5265	VirA		Virulence factor	100	100	100	0
VFDB	Shigella flexneri 06-2384	fig|peg.5274	Mobile element protein	Involved in intestinal colonization and persistence.	Adherence,Nonfimbrial	40	93	98	0
Victors	Shigella flexneri 06-2384	fig|peg.5274	Mobile element protein		Virulence factor	17	93	97	0
Victors	Shigella flexneri 06-2384	fig|peg.5275	Mobile element protein		Virulence factor	18	94	96	7e-61
VFDB	Shigella flexneri 06-2384	fig|peg.5275	Mobile element protein	Involved in intestinal colonization and persistence.	Adherence,Nonfimbrial	43	93	100	2e-66
VFDB	Shigella flexneri 06-2384	fig|peg.5276	Mobile element protein	May account for the early diarrheal phase often observed during shigellosis	Toxin,A-B type,Enterotoxin	88	100	97	4e-73
VFDB	Shigella flexneri 06-2384	fig|peg.5277	IS, phage, Tn; Transposon-related functions	Involved in intestinal colonization and persistence.	Adherence,Nonfimbrial	100	100	98	0
VFDB	Shigella flexneri 06-2384	fig|peg.5283	Transposase InsE for insertion sequence IS3E	Involved in intestinal colonization and persistence.	Adherence,Nonfimbrial	68	100	86	4.0000000126843074e-29
VFDB	Shigella flexneri 06-2384	fig|peg.5289	Mobile element protein	Inhibits lymphocyte activation; acting as adhesin in non-O157:H7 EHEC strains	Adherence	22	100	90	2.000000036005019e-35
VFDB	Shigella flexneri 06-2384	fig|peg.5290	hypothetical protein (probably bogus)	Inhibits lymphocyte activation; acting as adhesin in non-O157:H7 EHEC strains	Adherence	100	100	92	0
VFDB	Shigella flexneri 06-2384	fig|peg.5291	Mobile element protein	Inhibits lymphocyte activation; acting as adhesin in non-O157:H7 EHEC strains	Adherence	85	96	90	0
VFDB	Shigella flexneri 06-2384	fig|peg.5294	Type III secretion inner membrane protein (YscU,SpaS,EscU,HrcU,SsaU, homologous to flagellar export components)	Mxi-Spa system secretes approximately 20 proteins with the four Ipas A, B,C,D and IpgD being the most abundant; Recent findings indicate that TTSS in Shigella is responsible not only for protein secretion, but that it is also involved in the control mechanisms of transcription of other target genes located on the virulence plasmid, virA and ipaH9.8, these proteins were not constitutively synthesi…	Secretion,Type III secretion system,Invasion	100	100	100	0
VFDB	Shigella flexneri 06-2384	fig|peg.5295	Type III secretion inner membrane protein (YscT,HrcT,SpaR,EscT,EpaR1,homologous to flagellar export components)	Mxi-Spa system secretes approximately 20 proteins with the four Ipas A, B,C,D and IpgD being the most abundant; Recent findings indicate that TTSS in Shigella is responsible not only for protein secretion, but that it is also involved in the control mechanisms of transcription of other target genes located on the virulence plasmid, virA and ipaH9.8, these proteins were not constitutively synthesi…	Secretion,Type III secretion system,Invasion	99	100	100	0
VFDB	Shigella flexneri 06-2384	fig|peg.5296	Surface presentation of antigens protein SpaQ	Mxi-Spa system secretes approximately 20 proteins with the four Ipas A, B,C,D and IpgD being the most abundant; Recent findings indicate that TTSS in Shigella is responsible not only for protein secretion, but that it is also involved in the control mechanisms of transcription of other target genes located on the virulence plasmid, virA and ipaH9.8, these proteins were not constitutively synthesi…	Secretion,Type III secretion system,Invasion	100	100	100	0
VFDB	Shigella flexneri 06-2384	fig|peg.5297	Type III secretion inner membrane protein (YscR,SpaR,HrcR,EscR,homologous to flagellar export components); Surface presentation of antigens protein SpaP	Mxi-Spa system secretes approximately 20 proteins with the four Ipas A, B,C,D and IpgD being the most abundant; Recent findings indicate that TTSS in Shigella is responsible not only for protein secretion, but that it is also involved in the control mechanisms of transcription of other target genes located on the virulence plasmid, virA and ipaH9.8, these proteins were not constitutively synthesi…	Secretion,Type III secretion system,Invasion	100	100	100	0
PATRIC_VF	Shigella flexneri 06-2384	fig|peg.5298	Type III secretion inner membrane protein (YscQ,homologous to flagellar export components)		Type III secretion	100	84	99	0
Victors	Shigella flexneri 06-2384	fig|peg.5298	Type III secretion inner membrane protein (YscQ,homologous to flagellar export components)		Virulence factor	100	100	99	0
VFDB	Shigella flexneri 06-2384	fig|peg.5298	Type III secretion inner membrane protein (YscQ,homologous to flagellar export components)	Mxi-Spa system secretes approximately 20 proteins with the four Ipas A, B,C,D and IpgD being the most abundant; Recent findings indicate that TTSS in Shigella is responsible not only for protein secretion, but that it is also involved in the control mechanisms of transcription of other target genes located on the virulence plasmid, virA and ipaH9.8, these proteins were not constitutively synthesi…	Secretion,Type III secretion system,Invasion	100	84	99	0
PATRIC_VF	Shigella flexneri 06-2384	fig|peg.5299	Surface presentation of antigens protein SpaN		Type III secretion	27	91	98	6e-53
Victors	Shigella flexneri 06-2384	fig|peg.5299	Surface presentation of antigens protein SpaN		Virulence factor	27	91	98	2e-52
VFDB	Shigella flexneri 06-2384	fig|peg.5299	Surface presentation of antigens protein SpaN	Mxi-Spa system secretes approximately 20 proteins with the four Ipas A, B,C,D and IpgD being the most abundant; Recent findings indicate that TTSS in Shigella is responsible not only for protein secretion, but that it is also involved in the control mechanisms of transcription of other target genes located on the virulence plasmid, virA and ipaH9.8, these proteins were not constitutively synthesi…	Secretion,Type III secretion system,Invasion	27	91	98	8e-53
VFDB	Shigella flexneri 06-2384	fig|peg.5300	Surface presentation of antigens protein SpaN	Mxi-Spa system secretes approximately 20 proteins with the four Ipas A, B,C,D and IpgD being the most abundant; Recent findings indicate that TTSS in Shigella is responsible not only for protein secretion, but that it is also involved in the control mechanisms of transcription of other target genes located on the virulence plasmid, virA and ipaH9.8, these proteins were not constitutively synthesi…	Secretion,Type III secretion system,Invasion	73	99	100	7e-155
PATRIC_VF	Shigella flexneri 06-2384	fig|peg.5300	Surface presentation of antigens protein SpaN		Type III secretion	73	99	100	5e-155
Victors	Shigella flexneri 06-2384	fig|peg.5300	Surface presentation of antigens protein SpaN		Virulence factor	73	99	100	2e-154
VFDB	Shigella flexneri 06-2384	fig|peg.5301	Surface presentation of antigens protein SpaM	Mxi-Spa system secretes approximately 20 proteins with the four Ipas A, B,C,D and IpgD being the most abundant; Recent findings indicate that TTSS in Shigella is responsible not only for protein secretion, but that it is also involved in the control mechanisms of transcription of other target genes located on the virulence plasmid, virA and ipaH9.8, these proteins were not constitutively synthesi…	Secretion,Type III secretion system,Invasion	100	100	99	7e-76
VFDB	Shigella flexneri 06-2384	fig|peg.5302	Type III secretion cytoplasmic ATP synthase (EC 3.6.3.14, YscN,SpaL,MxiB,HrcN,EscN)	Mxi-Spa system secretes approximately 20 proteins with the four Ipas A, B,C,D and IpgD being the most abundant; Recent findings indicate that TTSS in Shigella is responsible not only for protein secretion, but that it is also involved in the control mechanisms of transcription of other target genes located on the virulence plasmid, virA and ipaH9.8, these proteins were not constitutively synthesi…	Secretion,Type III secretion system,Invasion	100	100	100	0
Victors	Shigella flexneri 06-2384	fig|peg.5302	Type III secretion cytoplasmic ATP synthase (EC 3.6.3.14, YscN,SpaL,MxiB,HrcN,EscN)		Virulence factor	100	100	100	0
PATRIC_VF	Shigella flexneri 06-2384	fig|peg.5302	Type III secretion cytoplasmic ATP synthase (EC 3.6.3.14, YscN,SpaL,MxiB,HrcN,EscN)		Type III secretion	100	100	100	0
PATRIC_VF	Shigella flexneri 06-2384	fig|peg.5303	Spa15		Chaperone,Anti-apoptosis	100	100	100	0
VFDB	Shigella flexneri 06-2384	fig|peg.5303	Spa15	Mxi-Spa system secretes approximately 20 proteins with the four Ipas A, B,C,D and IpgD being the most abundant; Recent findings indicate that TTSS in Shigella is responsible not only for protein secretion, but that it is also involved in the control mechanisms of transcription of other target genes located on the virulence plasmid, virA and ipaH9.8, these proteins were not constitutively synthesi…	Secretion,Type III secretion system,Invasion	100	100	100	0
Victors	Shigella flexneri 06-2384	fig|peg.5303	Spa15		Virulence factor	100	100	100	0
Victors	Shigella flexneri 06-2384	fig|peg.5304	Type III secretion inner membrane channel protein (LcrD,HrcV,EscV,SsaV)		Virulence factor	100	100	100	0
PATRIC_VF	Shigella flexneri 06-2384	fig|peg.5304	Type III secretion inner membrane channel protein (LcrD,HrcV,EscV,SsaV)		Excretion	100	100	100	0
VFDB	Shigella flexneri 06-2384	fig|peg.5304	Type III secretion inner membrane channel protein (LcrD,HrcV,EscV,SsaV)	Mxi-Spa system secretes approximately 20 proteins with the four Ipas A, B,C,D and IpgD being the most abundant; Recent findings indicate that TTSS in Shigella is responsible not only for protein secretion, but that it is also involved in the control mechanisms of transcription of other target genes located on the virulence plasmid, virA and ipaH9.8, these proteins were not constitutively synthesi…	Secretion,Type III secretion system,Invasion	100	100	100	0
Victors	Shigella flexneri 06-2384	fig|peg.5305	Type III secretion outermembrane contact sensing protein( yopN,Yop4b,LcrE)		Virulence factor	100	100	100	0
VFDB	Shigella flexneri 06-2384	fig|peg.5305	Type III secretion outermembrane contact sensing protein( yopN,Yop4b,LcrE)	Mxi-Spa system secretes approximately 20 proteins with the four Ipas A, B,C,D and IpgD being the most abundant; Recent findings indicate that TTSS in Shigella is responsible not only for protein secretion, but that it is also involved in the control mechanisms of transcription of other target genes located on the virulence plasmid, virA and ipaH9.8, these proteins were not constitutively synthesi…	Secretion,Type III secretion system,Invasion	100	100	100	0
PATRIC_VF	Shigella flexneri 06-2384	fig|peg.5306	Type III secretion outermembrane pore forming protein (YscC,MxiD,HrcC, InvG)		Type III secretion	100	100	100	0
VFDB	Shigella flexneri 06-2384	fig|peg.5306	Type III secretion outermembrane pore forming protein (YscC,MxiD,HrcC, InvG)	Mxi-Spa system secretes approximately 20 proteins with the four Ipas A, B,C,D and IpgD being the most abundant; Recent findings indicate that TTSS in Shigella is responsible not only for protein secretion, but that it is also involved in the control mechanisms of transcription of other target genes located on the virulence plasmid, virA and ipaH9.8, these proteins were not constitutively synthesi…	Secretion,Type III secretion system,Invasion	100	100	100	0
Victors	Shigella flexneri 06-2384	fig|peg.5306	Type III secretion outermembrane pore forming protein (YscC,MxiD,HrcC, InvG)		Virulence factor	100	100	100	0
VFDB	Shigella flexneri 06-2384	fig|peg.5307	Type III secretion thermoregulatory protein (LcrF,VirF,transcription regulation of virulence plasmid)	Mxi-Spa system secretes approximately 20 proteins with the four Ipas A, B,C,D and IpgD being the most abundant; Recent findings indicate that TTSS in Shigella is responsible not only for protein secretion, but that it is also involved in the control mechanisms of transcription of other target genes located on the virulence plasmid, virA and ipaH9.8, these proteins were not constitutively synthesi…	Secretion,Type III secretion system,Invasion	100	100	100	0
PATRIC_VF	Shigella flexneri 06-2384	fig|peg.5307	Type III secretion thermoregulatory protein (LcrF,VirF,transcription regulation of virulence plasmid)		Type III secretion,Regulation of gene expression	100	100	100	0
Victors	Shigella flexneri 06-2384	fig|peg.5307	Type III secretion thermoregulatory protein (LcrF,VirF,transcription regulation of virulence plasmid)		Virulence factor	100	100	100	0
PATRIC_VF	Shigella flexneri 06-2384	fig|peg.5308	hypothetical protein		Type III secretion,Regulation of gene expression	100	100	100	0
VFDB	Shigella flexneri 06-2384	fig|peg.5308	hypothetical protein	Mxi-Spa system secretes approximately 20 proteins with the four Ipas A, B,C,D and IpgD being the most abundant; Recent findings indicate that TTSS in Shigella is responsible not only for protein secretion, but that it is also involved in the control mechanisms of transcription of other target genes located on the virulence plasmid, virA and ipaH9.8, these proteins were not constitutively synthesi…	Secretion,Type III secretion system,Invasion	94	100	100	0
Victors	Shigella flexneri 06-2384	fig|peg.5308	hypothetical protein		Virulence factor	94	100	100	0
Victors	Shigella flexneri 06-2384	fig|peg.5309	hypothetical protein		Virulence factor	100	100	99	2e-93
PATRIC_VF	Shigella flexneri 06-2384	fig|peg.5309	hypothetical protein		Type III secretion,Regulation of gene expression	100	100	100	5e-95
VFDB	Shigella flexneri 06-2384	fig|peg.5309	hypothetical protein	Mxi-Spa system secretes approximately 20 proteins with the four Ipas A, B,C,D and IpgD being the most abundant; Recent findings indicate that TTSS in Shigella is responsible not only for protein secretion, but that it is also involved in the control mechanisms of transcription of other target genes located on the virulence plasmid, virA and ipaH9.8, these proteins were not constitutively synthesi…	Secretion,Type III secretion system,Invasion	100	100	100	8e-95
PATRIC_VF	Shigella flexneri 06-2384	fig|peg.5310	MxiN		Type III secretion,Regulation of gene expression	100	100	98	6e-31
VFDB	Shigella flexneri 06-2384	fig|peg.5310	MxiN	Mxi-Spa system secretes approximately 20 proteins with the four Ipas A, B,C,D and IpgD being the most abundant; Recent findings indicate that TTSS in Shigella is responsible not only for protein secretion, but that it is also involved in the control mechanisms of transcription of other target genes located on the virulence plasmid, virA and ipaH9.8, these proteins were not constitutively synthesi…	Secretion,Type III secretion system,Invasion	22	100	100	5e-30
Victors	Shigella flexneri 06-2384	fig|peg.5310	MxiN		Virulence factor	22	100	100	1e-29
Victors	Shigella flexneri 06-2384	fig|peg.5311	MxiK protein		Virulence factor	93	100	100	6e-128
PATRIC_VF	Shigella flexneri 06-2384	fig|peg.5311	MxiK protein		Type III secretion	100	100	100	2e-128
VFDB	Shigella flexneri 06-2384	fig|peg.5311	MxiK protein	Mxi-Spa system secretes approximately 20 proteins with the four Ipas A, B,C,D and IpgD being the most abundant; Recent findings indicate that TTSS in Shigella is responsible not only for protein secretion, but that it is also involved in the control mechanisms of transcription of other target genes located on the virulence plasmid, virA and ipaH9.8, these proteins were not constitutively synthesi…	Secretion,Type III secretion system,Invasion	100	100	100	3e-128
VFDB	Shigella flexneri 06-2384	fig|peg.5312	Type III secretion bridge between inner and outermembrane lipoprotein (YscJ,HrcJ,EscJ, PscJ)	Mxi-Spa system secretes approximately 20 proteins with the four Ipas A, B,C,D and IpgD being the most abundant; Recent findings indicate that TTSS in Shigella is responsible not only for protein secretion, but that it is also involved in the control mechanisms of transcription of other target genes located on the virulence plasmid, virA and ipaH9.8, these proteins were not constitutively synthesi…	Secretion,Type III secretion system,Invasion	100	100	100	0
Victors	Shigella flexneri 06-2384	fig|peg.5312	Type III secretion bridge between inner and outermembrane lipoprotein (YscJ,HrcJ,EscJ, PscJ)		Virulence factor	100	100	100	0
PATRIC_VF	Shigella flexneri 06-2384	fig|peg.5312	Type III secretion bridge between inner and outermembrane lipoprotein (YscJ,HrcJ,EscJ, PscJ)		Secretion	100	100	100	0
Victors	Shigella flexneri 06-2384	fig|peg.5313	hypothetical protein		Virulence factor	100	100	100	0
VFDB	Shigella flexneri 06-2384	fig|peg.5313	hypothetical protein	Mxi-Spa system secretes approximately 20 proteins with the four Ipas A, B,C,D and IpgD being the most abundant; Recent findings indicate that TTSS in Shigella is responsible not only for protein secretion, but that it is also involved in the control mechanisms of transcription of other target genes located on the virulence plasmid, virA and ipaH9.8, these proteins were not constitutively synthesi…	Secretion,Type III secretion system,Invasion	100	100	100	0
PATRIC_VF	Shigella flexneri 06-2384	fig|peg.5313	hypothetical protein		Type III secretion	100	100	100	0
PATRIC_VF	Shigella flexneri 06-2384	fig|peg.5314	MxiH protein; Type III secretion cytoplasmic protein (YscF)		Type III secretion	100	100	100	0
Victors	Shigella flexneri 06-2384	fig|peg.5314	MxiH protein; Type III secretion cytoplasmic protein (YscF)		Virulence factor	100	100	100	0
VFDB	Shigella flexneri 06-2384	fig|peg.5314	MxiH protein; Type III secretion cytoplasmic protein (YscF)	Mxi-Spa system secretes approximately 20 proteins with the four Ipas A, B,C,D and IpgD being the most abundant; Recent findings indicate that TTSS in Shigella is responsible not only for protein secretion, but that it is also involved in the control mechanisms of transcription of other target genes located on the virulence plasmid, virA and ipaH9.8, these proteins were not constitutively synthesi…	Secretion,Type III secretion system,Invasion	100	100	100	0
Victors	Shigella flexneri 06-2384	fig|peg.5315	MxiG protein		Virulence factor	100	100	100	0
PATRIC_VF	Shigella flexneri 06-2384	fig|peg.5315	MxiG protein		Type III secretion,Regulation of gene expression	100	100	100	0
VFDB	Shigella flexneri 06-2384	fig|peg.5315	MxiG protein	Mxi-Spa system secretes approximately 20 proteins with the four Ipas A, B,C,D and IpgD being the most abundant; Recent findings indicate that TTSS in Shigella is responsible not only for protein secretion, but that it is also involved in the control mechanisms of transcription of other target genes located on the virulence plasmid, virA and ipaH9.8, these proteins were not constitutively synthesi…	Secretion,Type III secretion system,Invasion	100	100	100	0
VFDB	Shigella flexneri 06-2384	fig|peg.5316	Invasion protein IagB precursor	Mxi-Spa system secretes approximately 20 proteins with the four Ipas A, B,C,D and IpgD being the most abundant; Recent findings indicate that TTSS in Shigella is responsible not only for protein secretion, but that it is also involved in the control mechanisms of transcription of other target genes located on the virulence plasmid, virA and ipaH9.8, these proteins were not constitutively synthesi…	Secretion,Type III secretion system,Invasion	100	100	100	0
PATRIC_VF	Shigella flexneri 06-2384	fig|peg.5317	hypothetical protein		Type III secretion,Chaperone	100	100	100	0
VFDB	Shigella flexneri 06-2384	fig|peg.5317	hypothetical protein	Mxi-Spa system secretes approximately 20 proteins with the four Ipas A, B,C,D and IpgD being the most abundant; Recent findings indicate that TTSS in Shigella is responsible not only for protein secretion, but that it is also involved in the control mechanisms of transcription of other target genes located on the virulence plasmid, virA and ipaH9.8, these proteins were not constitutively synthesi…	Secretion,Type III secretion system,Invasion	100	100	100	0
PATRIC_VF	Shigella flexneri 06-2384	fig|peg.5318	Inositol phosphate phosphatase IpgD (EC 3.1.3.-)		Type III secretion,Invasion,Defense against host immune response	100	100	99	0
Victors	Shigella flexneri 06-2384	fig|peg.5318	Inositol phosphate phosphatase IpgD (EC 3.1.3.-)		Virulence factor	100	100	99	0
VFDB	Shigella flexneri 06-2384	fig|peg.5318	Inositol phosphate phosphatase IpgD (EC 3.1.3.-)	Mxi-Spa system secretes approximately 20 proteins with the four Ipas A, B,C,D and IpgD being the most abundant; Recent findings indicate that TTSS in Shigella is responsible not only for protein secretion, but that it is also involved in the control mechanisms of transcription of other target genes located on the virulence plasmid, virA and ipaH9.8, these proteins were not constitutively synthesi…	Secretion,Type III secretion system,Invasion	100	100	99	0
PATRIC_VF	Shigella flexneri 06-2384	fig|peg.5319	icsB product		Secretion system effectors	100	100	100	0
Victors	Shigella flexneri 06-2384	fig|peg.5319	icsB product		Virulence factor	100	100	100	0
VFDB	Shigella flexneri 06-2384	fig|peg.5319	icsB product	Mxi-Spa system secretes approximately 20 proteins with the four Ipas A, B,C,D and IpgD being the most abundant; Recent findings indicate that TTSS in Shigella is responsible not only for protein secretion, but that it is also involved in the control mechanisms of transcription of other target genes located on the virulence plasmid, virA and ipaH9.8, these proteins were not constitutively synthesi…	Secretion,Type III secretion system,Invasion	100	100	100	0
Victors	Shigella flexneri 06-2384	fig|peg.5320	Chaperone ipgA		Virulence factor	100	100	100	0
VFDB	Shigella flexneri 06-2384	fig|peg.5320	Chaperone ipgA	Mxi-Spa system secretes approximately 20 proteins with the four Ipas A, B,C,D and IpgD being the most abundant; Recent findings indicate that TTSS in Shigella is responsible not only for protein secretion, but that it is also involved in the control mechanisms of transcription of other target genes located on the virulence plasmid, virA and ipaH9.8, these proteins were not constitutively synthesi…	Secretion,Type III secretion system,Invasion	100	100	100	0
PATRIC_VF	Shigella flexneri 06-2384	fig|peg.5320	Chaperone ipgA		Chaperone,Invasion	100	100	100	0
PATRIC_VF	Shigella flexneri 06-2384	fig|peg.5321	hypothetical protein		Type III secretion,Invasion	100	100	99	2e-152
Victors	Shigella flexneri 06-2384	fig|peg.5321	hypothetical protein		Virulence factor	100	100	100	3e-152
VFDB	Shigella flexneri 06-2384	fig|peg.5321	hypothetical protein	Mxi-Spa system secretes approximately 20 proteins with the four Ipas A, B,C,D and IpgD being the most abundant; Recent findings indicate that TTSS in Shigella is responsible not only for protein secretion, but that it is also involved in the control mechanisms of transcription of other target genes located on the virulence plasmid, virA and ipaH9.8, these proteins were not constitutively synthesi…	Secretion,Type III secretion system,Invasion	100	100	99	3e-152
VFDB	Shigella flexneri 06-2384	fig|peg.5322	Chaperone protein SicA (Salmonella invasin chaperone)	Mxi-Spa system secretes approximately 20 proteins with the four Ipas A, B,C,D and IpgD being the most abundant; Recent findings indicate that TTSS in Shigella is responsible not only for protein secretion, but that it is also involved in the control mechanisms of transcription of other target genes located on the virulence plasmid, virA and ipaH9.8, these proteins were not constitutively synthesi…	Secretion,Type III secretion system,Invasion	100	100	100	0
PATRIC_VF	Shigella flexneri 06-2384	fig|peg.5322	Chaperone protein SicA (Salmonella invasin chaperone)		Invasion,Chaperone	100	100	100	0
Victors	Shigella flexneri 06-2384	fig|peg.5322	Chaperone protein SicA (Salmonella invasin chaperone)		Virulence factor	100	100	100	0
PATRIC_VF	Shigella flexneri 06-2384	fig|peg.5323	Cell invasion protein SipB		Type III secretion,Invasion	100	100	100	0
VFDB	Shigella flexneri 06-2384	fig|peg.5323	Cell invasion protein SipB	Mxi-Spa system secretes approximately 20 proteins with the four Ipas A, B,C,D and IpgD being the most abundant; Recent findings indicate that TTSS in Shigella is responsible not only for protein secretion, but that it is also involved in the control mechanisms of transcription of other target genes located on the virulence plasmid, virA and ipaH9.8, these proteins were not constitutively synthesi…	Secretion,Type III secretion system,Invasion	100	100	100	0
Victors	Shigella flexneri 06-2384	fig|peg.5323	Cell invasion protein SipB		Virulence factor	100	100	100	0
PATRIC_VF	Shigella flexneri 06-2384	fig|peg.5324	Type III secretion negative modulator of injection (YopK,YopQ,controls size of translocator pore); SipC		Type III secretion,Invasion,Type III secretion,Invasion,Cell-to-cell spread,Type III secretion,Invasion,Escape from the phagosome,Chaperone	100	100	100	0
Victors	Shigella flexneri 06-2384	fig|peg.5324	Type III secretion negative modulator of injection (YopK,YopQ,controls size of translocator pore); SipC		Virulence factor	100	100	99	0
VFDB	Shigella flexneri 06-2384	fig|peg.5324	Type III secretion negative modulator of injection (YopK,YopQ,controls size of translocator pore); SipC	Mxi-Spa system secretes approximately 20 proteins with the four Ipas A, B,C,D and IpgD being the most abundant; Recent findings indicate that TTSS in Shigella is responsible not only for protein secretion, but that it is also involved in the control mechanisms of transcription of other target genes located on the virulence plasmid, virA and ipaH9.8, these proteins were not constitutively synthesi…	Secretion,Type III secretion system,Invasion	95	100	99	0
Victors	Shigella flexneri 06-2384	fig|peg.5325	Type III secretion host injection protein (YopB)		Virulence factor	100	100	100	0
VFDB	Shigella flexneri 06-2384	fig|peg.5325	Type III secretion host injection protein (YopB)	Mxi-Spa system secretes approximately 20 proteins with the four Ipas A, B,C,D and IpgD being the most abundant; Recent findings indicate that TTSS in Shigella is responsible not only for protein secretion, but that it is also involved in the control mechanisms of transcription of other target genes located on the virulence plasmid, virA and ipaH9.8, these proteins were not constitutively synthesi…	Secretion,Type III secretion system,Invasion	100	100	100	0
PATRIC_VF	Shigella flexneri 06-2384	fig|peg.5325	Type III secretion host injection protein (YopB)		Type III secretion,Invasion	100	100	98	0
Victors	Shigella flexneri 06-2384	fig|peg.5326	Type III secretion injected virulence protein (YopE); SipA		Virulence factor	100	100	100	0
VFDB	Shigella flexneri 06-2384	fig|peg.5326	Type III secretion injected virulence protein (YopE); SipA	Mxi-Spa system secretes approximately 20 proteins with the four Ipas A, B,C,D and IpgD being the most abundant; Recent findings indicate that TTSS in Shigella is responsible not only for protein secretion, but that it is also involved in the control mechanisms of transcription of other target genes located on the virulence plasmid, virA and ipaH9.8, these proteins were not constitutively synthesi…	Secretion,Type III secretion system,Invasion	100	100	100	0
PATRIC_VF	Shigella flexneri 06-2384	fig|peg.5326	Type III secretion injected virulence protein (YopE); SipA		Secretion system effectors,Invasion	100	100	99	0
PATRIC_VF	Shigella flexneri 06-2384	fig|peg.5328	Chromosome (plasmid) partitioning protein ParB		Regulation of gene expression	100	100	100	0
Victors	Shigella flexneri 06-2384	fig|peg.5328	Chromosome (plasmid) partitioning protein ParB		Virulence factor	100	100	100	0
VFDB	Shigella flexneri 06-2384	fig|peg.5334	Mobile element protein	Inhibits lymphocyte activation; acting as adhesin in non-O157:H7 EHEC strains	Adherence	99	100	93	0
VFDB	Shigella flexneri 06-2384	fig|peg.5335	Mobile element protein	Confers invasiveness, modulates trafficking of E. coli-containing vacuoles and enhances intracellular bacterial survival in brain microvascular endothelial cells (BMECs)	Invasion,Antiphagocytosis	100	100	96	0
VFDB	Shigella flexneri 06-2384	fig|peg.5340	Mobile element protein	Inhibits lymphocyte activation; acting as adhesin in non-O157:H7 EHEC strains	Adherence	86	99	92	6e-166
VFDB	Shigella flexneri 06-2384	fig|peg.5341	hypothetical protein (probably bogus)	Inhibits lymphocyte activation; acting as adhesin in non-O157:H7 EHEC strains	Adherence	100	100	92	0
VFDB	Shigella flexneri 06-2384	fig|peg.5352	hypothetical protein (probably bogus)	Inhibits lymphocyte activation; acting as adhesin in non-O157:H7 EHEC strains	Adherence	100	100	99	0
VFDB	Shigella flexneri 06-2384	fig|peg.5353	Mobile element protein	Inhibits lymphocyte activation; acting as adhesin in non-O157:H7 EHEC strains	Adherence	100	100	98	0
VFDB	Shigella flexneri 06-2384	fig|peg.5354	Transposase InsC for insertion element IS2	Iron uptake, critical for intracellular growth	Iron uptake,Siderophore	88	100	100	0
VFDB	Shigella flexneri 06-2384	fig|peg.5355	Transposase InsD for insertion element IS2	Iron uptake, critical for intracellular growth	Iron uptake,Siderophore	100	100	99	0
VFDB	Shigella flexneri 06-2384	fig|peg.5356	Co-activator of prophage gene expression IbrB	Confers invasiveness, modulates trafficking of E. coli-containing vacuoles and enhances intracellular bacterial survival in brain microvascular endothelial cells (BMECs)	Invasion,Antiphagocytosis	100	100	88	0
VFDB	Shigella flexneri 06-2384	fig|peg.5358	Mobile element protein	Confers invasiveness, modulates trafficking of E. coli-containing vacuoles and enhances intracellular bacterial survival in brain microvascular endothelial cells (BMECs)	Invasion,Antiphagocytosis	100	100	96	0
Victors	Shigella flexneri 06-2384	fig|peg.5365	Putative OspC2		Virulence factor	100	100	100	0
PATRIC_VF	Shigella flexneri 06-2384	fig|peg.5365	Putative OspC2		Modulate host immune response,Secretion system effectors	100	100	100	0
Victors	Shigella flexneri 06-2384	fig|peg.5367	Enterotoxin		Virulence factor	100	100	99	0
VFDB	Shigella flexneri 06-2384	fig|peg.5368	Mobile element protein	Involved in intestinal colonization and persistence.	Adherence,Nonfimbrial	94	74	97	2e-149
VFDB	Shigella flexneri 06-2384	fig|peg.5369	IS, phage, Tn; Transposon-related functions	Involved in intestinal colonization and persistence.	Adherence,Nonfimbrial	100	100	98	0
VFDB	Shigella flexneri 06-2384	fig|peg.5370	IS1 protein InsB	Involved in intestinal colonization and persistence.	Adherence,Nonfimbrial	86	95	96	0
VFDB	Shigella flexneri 06-2384	fig|peg.5371	Mobile element protein	Involved in intestinal colonization and persistence.	Adherence,Nonfimbrial	18	90	94	6e-35
VFDB	Shigella flexneri 06-2384	fig|peg.5378	hypothetical protein (probably bogus)	Inhibits lymphocyte activation; acting as adhesin in non-O157:H7 EHEC strains	Adherence	100	100	92	0
VFDB	Shigella flexneri 06-2384	fig|peg.5379	Mobile element protein	Involved in intestinal colonization and persistence.	Adherence,Nonfimbrial	94	73	97	6e-150
VFDB	Shigella flexneri 06-2384	fig|peg.5380	IS, phage, Tn; Transposon-related functions	Involved in intestinal colonization and persistence.	Adherence,Nonfimbrial	100	100	98	0
Victors	Shigella flexneri 06-2384	fig|peg.5381	invasion plasmid antigen / internalin, putative		Virulence factor	27	100	99	3e-109
VFDB	Shigella flexneri 06-2384	fig|peg.5381	invasion plasmid antigen / internalin, putative	Mxi-Spa system secretes approximately 20 proteins with the four Ipas A, B,C,D and IpgD being the most abundant; Recent findings indicate that TTSS in Shigella is responsible not only for protein secretion, but that it is also involved in the control mechanisms of transcription of other target genes located on the virulence plasmid, virA and ipaH9.8, these proteins were not constitutively synthesi…	Secretion,Type III secretion system,Invasion	27	100	99	1e-109
PATRIC_VF	Shigella flexneri 06-2384	fig|peg.5381	invasion plasmid antigen / internalin, putative		Escape from the phagosome	27	100	99	8e-110
VFDB	Shigella flexneri 06-2384	fig|peg.5383	Mobile element protein	Confers invasiveness, modulates trafficking of E. coli-containing vacuoles and enhances intracellular bacterial survival in brain microvascular endothelial cells (BMECs)	Invasion,Antiphagocytosis	100	100	96	0
VFDB	Shigella flexneri 06-2384	fig|peg.5384	IS1 protein InsB	Involved in intestinal colonization and persistence.	Adherence,Nonfimbrial	100	100	97	0
VFDB	Shigella flexneri 06-2384	fig|peg.5385	Mobile element protein	Involved in intestinal colonization and persistence.	Adherence,Nonfimbrial	17	82	94	2e-34
Victors	Shigella flexneri 06-2384	fig|peg.5386	hypothetical protein		Virulence factor	100	100	100	0
PATRIC_VF	Shigella flexneri 06-2384	fig|peg.5386	hypothetical protein		Avoidance of host defense	100	100	94	0
Victors	Shigella flexneri 06-2384	fig|peg.5388	HTH-type transcriptional regulator gadW		Virulence factor	89	100	100	0
PATRIC_VF	Shigella flexneri 06-2384	fig|peg.5388	HTH-type transcriptional regulator gadW		Regulation of gene expression	89	100	100	0
VFDB	Shigella flexneri 06-2384	fig|peg.5394	Mobile element protein	Involved in intestinal colonization and persistence.	Adherence,Nonfimbrial	100	100	100	0
VFDB	Shigella flexneri 06-2384	fig|peg.5395	Mobile element protein	Involved in intestinal colonization and persistence.	Adherence,Nonfimbrial	100	100	97	8e-161
Victors	Shigella flexneri 06-2384	fig|peg.5395	Mobile element protein		Virulence factor	43	100	98	2e-157
VFDB	Shigella flexneri 06-2384	fig|peg.5396	Mobile element protein	Cytopathic protease involved in intestinal fluid accumulation	Protease,Serine protease,Autotransporter	14	95	95	1e-24
VFDB	Shigella flexneri 06-2384	fig|peg.5397	Retron-type RNA-directed DNA polymerase (EC 2.7.7.49)	Confers invasiveness, modulates trafficking of E. coli-containing vacuoles and enhances intracellular bacterial survival in brain microvascular endothelial cells (BMECs)	Invasion,Antiphagocytosis	93	97	98	0
VFDB	Shigella flexneri 06-2384	fig|peg.5404	Mobile element protein	Inhibits lymphocyte activation; acting as adhesin in non-O157:H7 EHEC strains	Adherence	100	45	91	1e-32
VFDB	Shigella flexneri 06-2384	fig|peg.5405	Mobile element protein	Inhibits lymphocyte activation; acting as adhesin in non-O157:H7 EHEC strains	Adherence	100	100	99	0
VFDB	Shigella flexneri 06-2384	fig|peg.5406	Mobile element protein	Confers invasiveness, modulates trafficking of E. coli-containing vacuoles and enhances intracellular bacterial survival in brain microvascular endothelial cells (BMECs)	Invasion,Antiphagocytosis	34	91	94	0
VFDB	Shigella flexneri 06-2384	fig|peg.5407	Mobile element protein	Inhibits lymphocyte activation; acting as adhesin in non-O157:H7 EHEC strains	Adherence	68	89	96	0
VFDB	Shigella flexneri 06-2384	fig|peg.5410	Transposase InsF for insertion sequence IS3 @ Mobile element protein	Inhibits lymphocyte activation; acting as adhesin in non-O157:H7 EHEC strains	Adherence	65	95	90	0
PATRIC_VF	Shigella flexneri 06-2384	fig|peg.5411	Putative chaperone (IpgB2)		Type III secretion,Invasion	100	75	99	0
Victors	Shigella flexneri 06-2384	fig|peg.5411	Putative chaperone (IpgB2)		Virulence factor	100	100	100	0
VFDB	Shigella flexneri 06-2384	fig|peg.5416	Mobile element protein	Confers invasiveness, modulates trafficking of E. coli-containing vacuoles and enhances intracellular bacterial survival in brain microvascular endothelial cells (BMECs)	Invasion,Antiphagocytosis	80	72	94	0
VFDB	Shigella flexneri 06-2384	fig|peg.5417	Mobile element protein	Inhibits lymphocyte activation; acting as adhesin in non-O157:H7 EHEC strains	Adherence	100	100	95	0
VFDB	Shigella flexneri 06-2384	fig|peg.5419	Transposase InsG for insertion sequence element IS4	Inhibits lymphocyte activation; acting as adhesin in non-O157:H7 EHEC strains	Adherence	100	26	97	0
VFDB	Shigella flexneri 06-2384	fig|peg.5428	Mobile element protein	Inhibits lymphocyte activation; acting as adhesin in non-O157:H7 EHEC strains	Adherence	48	98	86	8e-56
PATRIC_VF	Shigella flexneri 06-2384	fig|peg.5430	27.5 kDa virulence protein		Modulate host immune response,Secretion system effectors	100	100	100	0
Victors	Shigella flexneri 06-2384	fig|peg.5430	27.5 kDa virulence protein		Virulence factor	100	100	100	1e-180
VFDB	Shigella flexneri 06-2384	fig|peg.5433	hypothetical protein (probably bogus)	Inhibits lymphocyte activation; acting as adhesin in non-O157:H7 EHEC strains	Adherence	100	100	99	0
VFDB	Shigella flexneri 06-2384	fig|peg.5434	Mobile element protein	Inhibits lymphocyte activation; acting as adhesin in non-O157:H7 EHEC strains	Adherence	100	100	98	0
VFDB	Shigella flexneri 06-2384	fig|peg.5436	Mobile element protein	Inhibits lymphocyte activation; acting as adhesin in non-O157:H7 EHEC strains	Adherence	72	90	91	0
PATRIC_VF	Shigella flexneri 06-2384	fig|peg.5440	Apyrase (EC 3.6.1.5)		Cell-to-cell spread	100	100	100	0
Victors	Shigella flexneri 06-2384	fig|peg.5440	Apyrase (EC 3.6.1.5)		Virulence factor	100	100	100	0
PATRIC_VF	Shigella flexneri 06-2384	fig|peg.5441	hypothetical protein		Modulate host immune response	100	100	100	0
Victors	Shigella flexneri 06-2384	fig|peg.5441	hypothetical protein		Virulence factor	100	100	100	0
VFDB	Shigella flexneri 06-2384	fig|peg.5443	Transposase InsD for insertion element IS2	May account for the early diarrheal phase often observed during shigellosis	Toxin,A-B type,Enterotoxin	32	87	88	0
PATRIC_VF	Shigella flexneri 06-2384	fig|peg.5444	Protease VII (Omptin) precursor (EC 3.4.23.49) @ Outer membrane protease SopA		Protease,Actin-based motility	100	96	100	0
Victors	Shigella flexneri 06-2384	fig|peg.5444	Protease VII (Omptin) precursor (EC 3.4.23.49) @ Outer membrane protease SopA		Virulence factor	100	100	100	0
VFDB	Shigella flexneri 06-2384	fig|peg.5444	Protease VII (Omptin) precursor (EC 3.4.23.49) @ Outer membrane protease SopA	Involved in the cleavage of IcsA, may contribute to the polar distribution of IcsA on the lateral side of the bacterial surface	Protease,Serine protease	100	100	100	0
VFDB	Shigella flexneri 06-2384	fig|peg.5447	Transposase InsO for insertion sequence element IS911	Confers invasiveness, modulates trafficking of E. coli-containing vacuoles and enhances intracellular bacterial survival in brain microvascular endothelial cells (BMECs)	Invasion,Antiphagocytosis	24	100	83	3.0000000565330046e-31
VFDB	Shigella flexneri 06-2384	fig|peg.5448	Transposase InsD for insertion element IS2	Iron uptake, critical for intracellular growth	Iron uptake,Siderophore	100	100	100	0
VFDB	Shigella flexneri 06-2384	fig|peg.5449	Transposase InsC for insertion element IS2	May account for the early diarrheal phase often observed during shigellosis	Toxin,A-B type,Enterotoxin	88	100	100	0
VFDB	Shigella flexneri 06-2384	fig|peg.5451	Transposase InsN for insertion sequence element IS911	Confers invasiveness, modulates trafficking of E. coli-containing vacuoles and enhances intracellular bacterial survival in brain microvascular endothelial cells (BMECs)	Invasion,Antiphagocytosis	100	100	98	0
VFDB	Shigella flexneri 06-2384	fig|peg.5452	Mobile element protein	Involved in intestinal colonization and persistence.	Adherence,Nonfimbrial	50	96	98	0
Victors	Shigella flexneri 06-2384	fig|peg.5452	Mobile element protein		Virulence factor	21	96	100	0
VFDB	Shigella flexneri 06-2384	fig|peg.5453	Mobile element protein	Inhibits lymphocyte activation; acting as adhesin in non-O157:H7 EHEC strains	Adherence	22	100	90	1.000000046701102e-34
VFDB	Shigella flexneri 06-2384	fig|peg.5454	hypothetical protein (probably bogus)	Inhibits lymphocyte activation; acting as adhesin in non-O157:H7 EHEC strains	Adherence	100	100	92	0
VFDB	Shigella flexneri 06-2384	fig|peg.5456	hypothetical protein	Confers invasiveness, modulates trafficking of E. coli-containing vacuoles and enhances intracellular bacterial survival in brain microvascular endothelial cells (BMECs)	Invasion,Antiphagocytosis	48	96	82	0.00000000003
Victors	Shigella flexneri 06-2384	fig|peg.5457	hypothetical protein		Virulence factor	100	100	100	0
PATRIC_VF	Shigella flexneri 06-2384	fig|peg.5457	hypothetical protein		Avoidance of host defense	100	100	93	0
VFDB	Shigella flexneri 06-2384	fig|peg.5469	hypothetical protein (probably bogus)	Inhibits lymphocyte activation; acting as adhesin in non-O157:H7 EHEC strains	Adherence	100	100	95	0
VFDB	Shigella flexneri 06-2384	fig|peg.5470	Mobile element protein	Inhibits lymphocyte activation; acting as adhesin in non-O157:H7 EHEC strains	Adherence	100	100	98	0
VFDB	Shigella flexneri 06-2384	fig|peg.5480	hypothetical protein (probably bogus)	Inhibits lymphocyte activation; acting as adhesin in non-O157:H7 EHEC strains	Adherence	100	100	95	0
VFDB	Shigella flexneri 06-2384	fig|peg.5482	Mobile element protein	Inhibits lymphocyte activation; acting as adhesin in non-O157:H7 EHEC strains	Adherence	45	100	98	0
PATRIC_VF	Shigella flexneri 06-2384	fig|peg.5485	Lipid A biosynthesis myristoyltransferase (EC 2.3.1.243)		LPS (Lipopolysaccharide)	12	100	100	1.9999999996399175e-23
PATRIC_VF	Shigella flexneri 06-2384	fig|peg.5486	Lipid A biosynthesis myristoyltransferase (EC 2.3.1.243)		LPS (Lipopolysaccharide)	11	87	100	6e-21
PATRIC_VF	Shigella flexneri 06-2384	fig|peg.5488	Lipid A biosynthesis myristoyltransferase (EC 2.3.1.243)		LPS (Lipopolysaccharide)	59	100	95	3e-131
Victors	Shigella flexneri 06-2384	fig|peg.5489	Virulence factor VirK		Virulence factor	33	100	100	1e-73
Victors	Shigella flexneri 06-2384	fig|peg.5490	Virulence factor VirK		Virulence factor	59	88	93	6e-125
VFDB	Shigella flexneri 06-2384	fig|peg.5492	Hexosyltransferase homolog	Involved in the cleavage of IcsA, may contribute to the polar distribution of IcsA on the lateral side of the bacterial surface	Protease,Serine protease	82	63	90	2e-111

## Sheet: PATRIC VF S. flexneri 06-3102 
Supplemental Table 3b: Virulence factor genes identified using PATRIC
Source	Genome Name	Gene ID	Product	Function	Classification	Subject Coverage	Query Coverage	Identity	E-value
Victors	Shigella flexneri 06-3102	fig|peg.2	Uncharacterized protein YjeJ		Virulence factor	34	100	97	3e-67
PATRIC_VF	Shigella flexneri 06-3102	fig|peg.2	Uncharacterized protein YjeJ		Virulence	34	100	97	8e-68
Victors	Shigella flexneri 06-3102	fig|peg.3	Uncharacterized protein YjeJ		Virulence factor	11	86	96	2e-17
PATRIC_VF	Shigella flexneri 06-3102	fig|peg.3	Uncharacterized protein YjeJ		Virulence	11	86	96	6e-18
PATRIC_VF	Shigella flexneri 06-3102	fig|peg.4	Uncharacterized protein YjeJ		Virulence	51	98	99	1e-102
Victors	Shigella flexneri 06-3102	fig|peg.4	Uncharacterized protein YjeJ		Virulence factor	51	98	99	5e-102
VFDB	Shigella flexneri 06-3102	fig|peg.7	IS1 protein InsB	Involved in intestinal colonization and persistence.	Adherence,Nonfimbrial	43	100	100	2e-47
Victors	Shigella flexneri 06-3102	fig|peg.12	Translation elongation factor P		Virulence factor	35	94	86	3e-35
Victors	Shigella flexneri 06-3102	fig|peg.22	Translation elongation factor P Lys34:lysine transferase		Virulence factor	100	100	92	0
VFDB	Shigella flexneri 06-3102	fig|peg.24	IS1 protein InsB	Involved in intestinal colonization and persistence.	Adherence,Nonfimbrial	43	100	97	4e-45
VFDB	Shigella flexneri 06-3102	fig|peg.25	IS1 protein InsB	Involved in intestinal colonization and persistence.	Adherence,Nonfimbrial	44	100	100	0
VFDB	Shigella flexneri 06-3102	fig|peg.26	Mobile element protein	Involved in intestinal colonization and persistence.	Adherence,Nonfimbrial	18	98	96	1e-35
Victors	Shigella flexneri 06-3102	fig|peg.39	tRNA dimethylallyltransferase (EC 2.5.1.75)		Virulence factor	100	100	100	0
PATRIC_VF	Shigella flexneri 06-3102	fig|peg.40	RNA-binding protein Hfq		Virulence	100	100	100	0
Victors	Shigella flexneri 06-3102	fig|peg.40	RNA-binding protein Hfq		Virulence factor	100	100	100	0
PATRIC_VF	Shigella flexneri 06-3102	fig|peg.47	3'-to-5' exoribonuclease RNase R		Virulence	100	100	100	0
Victors	Shigella flexneri 06-3102	fig|peg.47	3'-to-5' exoribonuclease RNase R		Virulence factor	100	100	100	0
VFDB	Shigella flexneri 06-3102	fig|peg.49	Mobile element protein	Involved in intestinal colonization and persistence.	Adherence,Nonfimbrial	17	84	96	2e-34
VFDB	Shigella flexneri 06-3102	fig|peg.50	IS1 protein InsB	Involved in intestinal colonization and persistence.	Adherence,Nonfimbrial	100	100	98	0
VFDB	Shigella flexneri 06-3102	fig|peg.76	Mobile element protein	Inhibits lymphocyte activation; acting as adhesin in non-O157:H7 EHEC strains	Adherence	100	100	98	0
VFDB	Shigella flexneri 06-3102	fig|peg.77	hypothetical protein (probably bogus)	Inhibits lymphocyte activation; acting as adhesin in non-O157:H7 EHEC strains	Adherence	100	100	99	0
VFDB	Shigella flexneri 06-3102	fig|peg.84	IS1 protein InsB	Involved in intestinal colonization and persistence.	Adherence,Nonfimbrial	100	100	98	0
Victors	Shigella flexneri 06-3102	fig|peg.88	Inner membrane protein YjiY		Virulence factor	100	100	96	0
VFDB	Shigella flexneri 06-3102	fig|peg.114	Mobile element protein	Involved in intestinal colonization and persistence.	Adherence,Nonfimbrial	21	88	84	4e-36
VFDB	Shigella flexneri 06-3102	fig|peg.115	IS1 protein InsB	Involved in intestinal colonization and persistence.	Adherence,Nonfimbrial	100	100	97	0
Victors	Shigella flexneri 06-3102	fig|peg.116	Putative regulatory protein		Virulence factor	63	100	99	0
PATRIC_VF	Shigella flexneri 06-3102	fig|peg.116	Putative regulatory protein		Regulation of gene expression,Iron uptake	63	100	99	0
Victors	Shigella flexneri 06-3102	fig|peg.124	Peptide chain release factor 3		Virulence factor	99	97	86	0
Victors	Shigella flexneri 06-3102	fig|peg.132	Deoxyribose-phosphate aldolase (EC 4.1.2.4)		Virulence factor	91	91	83	0
Victors	Shigella flexneri 06-3102	fig|peg.154	Aerobic respiration control protein arcA		Virulence factor	100	100	92	0
Victors	Shigella flexneri 06-3102	fig|peg.170	Chaperone protein DnaJ		Virulence factor	100	100	85	0
VFDB	Shigella flexneri 06-3102	fig|peg.175	IS1 protein InsB	Involved in intestinal colonization and persistence.	Adherence,Nonfimbrial	100	100	98	0
VFDB	Shigella flexneri 06-3102	fig|peg.176	Mobile element protein	Involved in intestinal colonization and persistence.	Adherence,Nonfimbrial	17	86	96	7e-35
Victors	Shigella flexneri 06-3102	fig|peg.185	Carbamoyl-phosphate synthase small chain (EC 6.3.5.5)		Virulence factor	100	100	99	0
PATRIC_VF	Shigella flexneri 06-3102	fig|peg.185	Carbamoyl-phosphate synthase small chain (EC 6.3.5.5)		Virulence	100	100	99	0
PATRIC_VF	Shigella flexneri 06-3102	fig|peg.186	Carbamoyl-phosphate synthase large chain (EC 6.3.5.5)		Virulence	100	100	100	0
Victors	Shigella flexneri 06-3102	fig|peg.186	Carbamoyl-phosphate synthase large chain (EC 6.3.5.5)		Virulence factor	100	100	99	0
Victors	Shigella flexneri 06-3102	fig|peg.209	Survival protein SurA precursor (Peptidyl-prolyl cis-trans isomerase SurA) (EC 5.2.1.8)		Virulence factor	100	100	100	0
PATRIC_VF	Shigella flexneri 06-3102	fig|peg.209	Survival protein SurA precursor (Peptidyl-prolyl cis-trans isomerase SurA) (EC 5.2.1.8)		Chaperone	100	100	100	0
PATRIC_VF	Shigella flexneri 06-3102	fig|peg.232	LysR family transcriptional activator LeuO		Virulence	100	100	86	0
Victors	Shigella flexneri 06-3102	fig|peg.232	LysR family transcriptional activator LeuO		Virulence factor	100	100	86	0
VFDB	Shigella flexneri 06-3102	fig|peg.238	IS1 protein InsB	Involved in intestinal colonization and persistence.	Adherence,Nonfimbrial	100	100	97	0
Victors	Shigella flexneri 06-3102	fig|peg.265	Type IV pilin PilA		Virulence factor	100	100	99	0
PATRIC_VF	Shigella flexneri 06-3102	fig|peg.265	Type IV pilin PilA		Invasion,Adhesion,Biofilm,Cell motility	100	100	99	0
Victors	Shigella flexneri 06-3102	fig|peg.273	Dihydrolipoamide dehydrogenase of pyruvate dehydrogenase complex (EC 1.8.1.4) @ Dihydrolipoamide dehydrogenase (EC 1.8.1.4)		Virulence factor	100	97	82	0
VFDB	Shigella flexneri 06-3102	fig|peg.294	IS1 protein InsB	Involved in intestinal colonization and persistence.	Adherence,Nonfimbrial	100	100	97	0
PATRIC_VF	Shigella flexneri 06-3102	fig|peg.298	RNA polymerase-binding transcription factor DksA		Cell-to-cell spread,Stress,Stress,Regulation of gene expression	100	100	100	0
Victors	Shigella flexneri 06-3102	fig|peg.298	RNA polymerase-binding transcription factor DksA		Virulence factor	100	100	100	0
PATRIC_VF	Shigella flexneri 06-3102	fig|peg.315	Deoxyguanosinetriphosphate triphosphohydrolase (EC 3.1.5.1), subgroup 1		Virulence	100	100	88	0
Victors	Shigella flexneri 06-3102	fig|peg.315	Deoxyguanosinetriphosphate triphosphohydrolase (EC 3.1.5.1), subgroup 1		Virulence factor	100	100	88	0
Victors	Shigella flexneri 06-3102	fig|peg.316	HtrA protease/chaperone protein		Virulence factor	100	100	99	0
PATRIC_VF	Shigella flexneri 06-3102	fig|peg.316	HtrA protease/chaperone protein		Chaperone,Cell-to-cell spread	100	100	99	0
Victors	Shigella flexneri 06-3102	fig|peg.323	Methionine aminopeptidase (EC 3.4.11.18)		Virulence factor	100	100	100	0
Victors	Shigella flexneri 06-3102	fig|peg.335	Outer membrane chaperone Skp (OmpH) precursor @ Outer membrane protein H precursor		Virulence factor	100	100	100	0
PATRIC_VF	Shigella flexneri 06-3102	fig|peg.335	Outer membrane chaperone Skp (OmpH) precursor @ Outer membrane protein H precursor		Chaperone	100	100	100	0
PATRIC_VF	Shigella flexneri 06-3102	fig|peg.336	UDP-3-O-[3-hydroxymyristoyl] glucosamine N-acyltransferase (EC 2.3.1.191)		Cell surface and membrane proteins	100	100	95	0
Victors	Shigella flexneri 06-3102	fig|peg.341	DNA polymerase III alpha subunit (EC 2.7.7.7)		Virulence factor	99	100	88	0
VFDB	Shigella flexneri 06-3102	fig|peg.360	Transposase InsG for insertion sequence element IS4	Inhibits lymphocyte activation; acting as adhesin in non-O157:H7 EHEC strains	Adherence	100	26	98	6e-78
Victors	Shigella flexneri 06-3102	fig|peg.366	FIG005121: SAM-dependent methyltransferase (EC 2.1.1.-)		Virulence factor	100	100	86	0
PATRIC_VF	Shigella flexneri 06-3102	fig|peg.366	FIG005121: SAM-dependent methyltransferase (EC 2.1.1.-)		Virulence	100	100	86	0
VFDB	Shigella flexneri 06-3102	fig|peg.377	Transposase InsC for insertion element IS2	Iron uptake, critical for intracellular growth	Iron uptake,Siderophore	100	100	98	0
VFDB	Shigella flexneri 06-3102	fig|peg.378	Transposase InsD for insertion element IS2	Iron uptake, critical for intracellular growth	Iron uptake,Siderophore	100	100	99	0
VFDB	Shigella flexneri 06-3102	fig|peg.380	Transposase InsN for insertion sequence element IS911	Confers invasiveness, modulates trafficking of E. coli-containing vacuoles and enhances intracellular bacterial survival in brain microvascular endothelial cells (BMECs)	Invasion,Antiphagocytosis	100	100	97	0
VFDB	Shigella flexneri 06-3102	fig|peg.381	Transposase InsO for insertion sequence element IS911	Confers invasiveness, modulates trafficking of E. coli-containing vacuoles and enhances intracellular bacterial survival in brain microvascular endothelial cells (BMECs)	Invasion,Antiphagocytosis	100	80	89	7e-156
VFDB	Shigella flexneri 06-3102	fig|peg.394	Mobile element protein	May account for the early diarrheal phase often observed during shigellosis	Toxin,A-B type,Enterotoxin	100	100	98	0
Victors	Shigella flexneri 06-3102	fig|peg.395	Mobile element protein		Virulence factor	43	100	97	6e-155
VFDB	Shigella flexneri 06-3102	fig|peg.395	Mobile element protein	Involved in intestinal colonization and persistence.	Adherence,Nonfimbrial	100	100	98	3e-161
PATRIC_VF	Shigella flexneri 06-3102	fig|peg.404	SbmA protein		Virulence	99	100	99	0
Victors	Shigella flexneri 06-3102	fig|peg.404	SbmA protein		Virulence factor	99	100	99	0
Victors	Shigella flexneri 06-3102	fig|peg.408	hypothetical protein		Virulence factor	17	100	98	4e-113
PATRIC_VF	Shigella flexneri 06-3102	fig|peg.408	hypothetical protein		Virulence	17	100	98	1e-113
VFDB	Shigella flexneri 06-3102	fig|peg.410	Mobile element protein	Inhibits lymphocyte activation; acting as adhesin in non-O157:H7 EHEC strains	Adherence	100	100	98	0
VFDB	Shigella flexneri 06-3102	fig|peg.411	hypothetical protein (probably bogus)	Inhibits lymphocyte activation; acting as adhesin in non-O157:H7 EHEC strains	Adherence	100	100	99	0
VFDB	Shigella flexneri 06-3102	fig|peg.414	Transposase InsD for insertion element IS2	Iron uptake, critical for intracellular growth	Iron uptake,Siderophore	100	100	100	0
VFDB	Shigella flexneri 06-3102	fig|peg.415	Transposase InsC for insertion element IS2	May account for the early diarrheal phase often observed during shigellosis	Toxin,A-B type,Enterotoxin	88	100	100	0
VFDB	Shigella flexneri 06-3102	fig|peg.416	Mobile element protein	Involved in intestinal colonization and persistence.	Adherence,Nonfimbrial	17	89	96	9e-35
VFDB	Shigella flexneri 06-3102	fig|peg.417	IS1 protein InsB	Involved in intestinal colonization and persistence.	Adherence,Nonfimbrial	100	100	98	0
Victors	Shigella flexneri 06-3102	fig|peg.418	Uncharacterized protein YaiT		Virulence factor	12	100	98	0
PATRIC_VF	Shigella flexneri 06-3102	fig|peg.418	Uncharacterized protein YaiT		Virulence	12	100	98	0
VFDB	Shigella flexneri 06-3102	fig|peg.425	IS1 protein InsB	Involved in intestinal colonization and persistence.	Adherence,Nonfimbrial	100	100	97	0
VFDB	Shigella flexneri 06-3102	fig|peg.426	hypothetical protein	Involved in intestinal colonization and persistence.	Adherence,Nonfimbrial	17	90	98	1e-35
VFDB	Shigella flexneri 06-3102	fig|peg.433	IS1 protein InsB	Involved in intestinal colonization and persistence.	Adherence,Nonfimbrial	100	100	97	0
Victors	Shigella flexneri 06-3102	fig|peg.447	D-sedoheptulose 7-phosphate isomerase (EC 5.3.1.28)		Virulence factor	100	100	97	0
PATRIC_VF	Shigella flexneri 06-3102	fig|peg.447	D-sedoheptulose 7-phosphate isomerase (EC 5.3.1.28)		Virulence	100	100	97	0
PATRIC_VF	Shigella flexneri 06-3102	fig|peg.454	DNA polymerase IV (EC 2.7.7.7)		Virulence	100	100	90	0
Victors	Shigella flexneri 06-3102	fig|peg.454	DNA polymerase IV (EC 2.7.7.7)		Virulence factor	100	100	90	0
VFDB	Shigella flexneri 06-3102	fig|peg.465	Mobile element protein	Involved in intestinal colonization and persistence.	Adherence,Nonfimbrial	19	96	95	5e-37
VFDB	Shigella flexneri 06-3102	fig|peg.466	IS1 protein InsB	Involved in intestinal colonization and persistence.	Adherence,Nonfimbrial	100	100	97	0
VFDB	Shigella flexneri 06-3102	fig|peg.469	Phage integrase	Inhibits lymphocyte activation; acting as adhesin in non-O157:H7 EHEC strains	Adherence	100	100	98	0
VFDB	Shigella flexneri 06-3102	fig|peg.482	Mobile element protein	May account for the early diarrheal phase often observed during shigellosis	Toxin,A-B type,Enterotoxin	100	100	99	0
VFDB	Shigella flexneri 06-3102	fig|peg.538	Bactoprenol glucosyl transferase	Required for resistance to host defence and for the intracellular spread, but not for bacterial invasion	Endotoxin	99	99	98	0
VFDB	Shigella flexneri 06-3102	fig|peg.539	Bactoprenol-linked glucose translocase	Required for resistance to host defence and for the intracellular spread, but not for bacterial invasion	Endotoxin	100	100	98	2e-80
VFDB	Shigella flexneri 06-3102	fig|peg.540	Mobile element protein	Inhibits lymphocyte activation; acting as adhesin in non-O157:H7 EHEC strains	Adherence	100	100	98	0
VFDB	Shigella flexneri 06-3102	fig|peg.541	hypothetical protein (probably bogus)	Inhibits lymphocyte activation; acting as adhesin in non-O157:H7 EHEC strains	Adherence	100	90	94	0
Victors	Shigella flexneri 06-3102	fig|peg.542	Mobile element protein		Virulence factor	43	100	98	5e-157
VFDB	Shigella flexneri 06-3102	fig|peg.542	Mobile element protein	Involved in intestinal colonization and persistence.	Adherence,Nonfimbrial	100	100	99	3e-163
VFDB	Shigella flexneri 06-3102	fig|peg.543	IS, phage, Tn; Transposon-related functions	Involved in intestinal colonization and persistence.	Adherence,Nonfimbrial	100	100	98	0
Victors	Shigella flexneri 06-3102	fig|peg.553	DNA recombination-dependent growth factor C		Virulence factor	100	93	99	0
Victors	Shigella flexneri 06-3102	fig|peg.557	Exonuclease SbcD		Virulence factor	100	100	83	0
PATRIC_VF	Shigella flexneri 06-3102	fig|peg.557	Exonuclease SbcD		Virulence	100	100	83	0
Victors	Shigella flexneri 06-3102	fig|peg.573	Uncharacterized protein YajD		Virulence factor	96	98	82	0
VFDB	Shigella flexneri 06-3102	fig|peg.591	IS1 protein InsB	Involved in intestinal colonization and persistence.	Adherence,Nonfimbrial	100	100	97	0
VFDB	Shigella flexneri 06-3102	fig|peg.594	IS1 protein InsB	Involved in intestinal colonization and persistence.	Adherence,Nonfimbrial	100	100	97	0
Victors	Shigella flexneri 06-3102	fig|peg.601	Cytochrome O ubiquinol oxidase subunit I (EC 1.10.3.-)		Virulence factor	62	100	95	0
PATRIC_VF	Shigella flexneri 06-3102	fig|peg.601	Cytochrome O ubiquinol oxidase subunit I (EC 1.10.3.-)		Virulence	62	100	95	0
Victors	Shigella flexneri 06-3102	fig|peg.602	Cytochrome O ubiquinol oxidase subunit I (EC 1.10.3.-)		Virulence factor	34	100	95	0
PATRIC_VF	Shigella flexneri 06-3102	fig|peg.602	Cytochrome O ubiquinol oxidase subunit I (EC 1.10.3.-)		Virulence	34	100	95	0
VFDB	Shigella flexneri 06-3102	fig|peg.606	IS, phage, Tn; Transposon-related functions	Inhibits lymphocyte activation; acting as adhesin in non-O157:H7 EHEC strains	Adherence	100	100	80	0
PATRIC_VF	Shigella flexneri 06-3102	fig|peg.613	ATP-dependent Clp protease proteolytic subunit (EC 3.4.21.92)		Virulence	100	100	99	0
Victors	Shigella flexneri 06-3102	fig|peg.613	ATP-dependent Clp protease proteolytic subunit (EC 3.4.21.92)		Virulence factor	100	100	99	0
PATRIC_VF	Shigella flexneri 06-3102	fig|peg.615	ATP-dependent protease La (EC 3.4.21.53) Type I		Regulation of gene expression	100	100	99	0
Victors	Shigella flexneri 06-3102	fig|peg.615	ATP-dependent protease La (EC 3.4.21.53) Type I		Virulence factor	100	100	99	0
VFDB	Shigella flexneri 06-3102	fig|peg.631	Transposase InsG for insertion sequence element IS4	Inhibits lymphocyte activation; acting as adhesin in non-O157:H7 EHEC strains	Adherence	100	26	99	9e-79
PATRIC_VF	Shigella flexneri 06-3102	fig|peg.640	Hha toxicity modulator TomB		Virulence	100	100	94	0
Victors	Shigella flexneri 06-3102	fig|peg.640	Hha toxicity modulator TomB		Virulence factor	100	100	94	0
Victors	Shigella flexneri 06-3102	fig|peg.684	Hydroxypyruvate isomerase (EC 5.3.1.22)		Virulence factor	36	100	86	0
PATRIC_VF	Shigella flexneri 06-3102	fig|peg.684	Hydroxypyruvate isomerase (EC 5.3.1.22)		Virulence	36	100	86	0
VFDB	Shigella flexneri 06-3102	fig|peg.685	IS1 protein InsB	Involved in intestinal colonization and persistence.	Adherence,Nonfimbrial	100	100	97	0
VFDB	Shigella flexneri 06-3102	fig|peg.701	IS1 protein InsB	Involved in intestinal colonization and persistence.	Adherence,Nonfimbrial	100	100	97	0
VFDB	Shigella flexneri 06-3102	fig|peg.711	Cation efflux system protein CusC precursor	Contributes to brain mecrovascular endothelial cells (BMECs) invasion via a ligand-receptor interaction	Invasion	100	100	96	0
Victors	Shigella flexneri 06-3102	fig|peg.711	Cation efflux system protein CusC precursor		Virulence factor	100	99	98	0
PATRIC_VF	Shigella flexneri 06-3102	fig|peg.711	Cation efflux system protein CusC precursor		Invasion	100	100	98	0
Victors	Shigella flexneri 06-3102	fig|peg.715	Mobile element protein		Virulence factor	43	100	98	5e-157
VFDB	Shigella flexneri 06-3102	fig|peg.715	Mobile element protein	Involved in intestinal colonization and persistence.	Adherence,Nonfimbrial	100	100	99	3e-163
VFDB	Shigella flexneri 06-3102	fig|peg.716	Mobile element protein	Involved in intestinal colonization and persistence.	Adherence,Nonfimbrial	100	100	99	0
VFDB	Shigella flexneri 06-3102	fig|peg.717	hypothetical protein (probably bogus)	Inhibits lymphocyte activation; acting as adhesin in non-O157:H7 EHEC strains	Adherence	73	100	98	0
VFDB	Shigella flexneri 06-3102	fig|peg.722	4'-phosphopantetheinyl transferase (EC 2.7.8.-) [enterobactin] siderophore	Iron uptake: the siderophore enterobactin imported through the FepA receptor and the FepBCDG system	Iron uptake,Siderophore	81	100	94	0
Victors	Shigella flexneri 06-3102	fig|peg.723	TonB-dependent receptor; Outer membrane receptor for ferric enterobactin and colicins B, D		Virulence factor	100	100	81	0
VFDB	Shigella flexneri 06-3102	fig|peg.723	TonB-dependent receptor; Outer membrane receptor for ferric enterobactin and colicins B, D	Iron uptake: the siderophore enterobactin imported through the FepA receptor and the FepBCDG system	Iron uptake,Siderophore	100	100	99	0
PATRIC_VF	Shigella flexneri 06-3102	fig|peg.723	TonB-dependent receptor; Outer membrane receptor for ferric enterobactin and colicins B, D		Virulence	100	100	81	0
VFDB	Shigella flexneri 06-3102	fig|peg.727	Enterobactin synthetase component F, serine activating enzyme (EC 2.7.7.-)	Iron uptake: the siderophore enterobactin imported through the FepA receptor and the FepBCDG system	Iron uptake,Siderophore	100	100	95	0
VFDB	Shigella flexneri 06-3102	fig|peg.728	Mobile element protein	Involved in intestinal colonization and persistence.	Adherence,Nonfimbrial	17	92	96	7e-35
VFDB	Shigella flexneri 06-3102	fig|peg.729	IS1 protein InsB	Involved in intestinal colonization and persistence.	Adherence,Nonfimbrial	100	100	97	0
VFDB	Shigella flexneri 06-3102	fig|peg.730	Ferric enterobactin uptake protein FepE	Iron uptake: the siderophore enterobactin imported through the FepA receptor and the FepBCDG system	Iron uptake,Siderophore	34	100	90	0
VFDB	Shigella flexneri 06-3102	fig|peg.731	Ferric enterobactin uptake protein FepE	Iron uptake: the siderophore enterobactin imported through the FepA receptor and the FepBCDG system	Iron uptake,Siderophore	59	100	94	0
VFDB	Shigella flexneri 06-3102	fig|peg.732	Ferric enterobactin transport ATP-binding protein FepC (TC 3.A.1.14.2)	Iron uptake: the siderophore enterobactin imported through the FepA receptor and the FepBCDG system	Iron uptake,Siderophore	99	99	98	0
VFDB	Shigella flexneri 06-3102	fig|peg.733	Ferric enterobactin transport system permease protein FepG (TC 3.A.1.14.2)	Iron uptake: the siderophore enterobactin imported through the FepA receptor and the FepBCDG system	Iron uptake,Siderophore	100	100	96	0
VFDB	Shigella flexneri 06-3102	fig|peg.734	Ferric enterobactin transport system permease protein FepD (TC 3.A.1.14.2)	Iron uptake: the siderophore enterobactin imported through the FepA receptor and the FepBCDG system	Iron uptake,Siderophore	100	100	99	0
VFDB	Shigella flexneri 06-3102	fig|peg.736	Ferric enterobactin-binding periplasmic protein FepB (TC 3.A.1.14.2)	Iron uptake: the siderophore enterobactin imported through the FepA receptor and the FepBCDG system	Iron uptake,Siderophore	100	100	99	0
VFDB	Shigella flexneri 06-3102	fig|peg.737	Isochorismate synthase (EC 5.4.4.2) [enterobactin] siderophore @ Isochorismate synthase (EC 5.4.4.2) of siderophore biosynthesis	Iron uptake: the siderophore enterobactin imported through the FepA receptor and the FepBCDG system	Iron uptake,Siderophore	23	100	100	0
VFDB	Shigella flexneri 06-3102	fig|peg.738	Isochorismate synthase (EC 5.4.4.2) [enterobactin] siderophore @ Isochorismate synthase (EC 5.4.4.2) of siderophore biosynthesis	Iron uptake: the siderophore enterobactin imported through the FepA receptor and the FepBCDG system	Iron uptake,Siderophore	69	100	98	0
VFDB	Shigella flexneri 06-3102	fig|peg.739	2,3-dihydroxybenzoate-AMP ligase (EC 2.7.7.58) [enterobactin] siderophore @ 2,3-dihydroxybenzoate-AMP ligase (EC 2.7.7.58) of siderophore biosynthesis	Iron uptake: the siderophore enterobactin imported through the FepA receptor and the FepBCDG system	Iron uptake,Siderophore	100	100	97	0
VFDB	Shigella flexneri 06-3102	fig|peg.740	Isochorismatase (EC 3.3.2.1) [enterobactin] siderophore / Apo-aryl carrier domain of EntB @ Isochorismatase (EC 3.3.2.1) of siderophore biosynthesis	Iron uptake: the siderophore enterobactin imported through the FepA receptor and the FepBCDG system	Iron uptake,Siderophore	100	100	99	0
VFDB	Shigella flexneri 06-3102	fig|peg.741	2,3-dihydro-2,3-dihydroxybenzoate dehydrogenase (EC 1.3.1.28) [enterobactin] siderophore @ 2,3-dihydro-2,3-dihydroxybenzoate dehydrogenase (EC 1.3.1.28) of siderophore biosynthesis	Iron uptake: the siderophore enterobactin imported through the FepA receptor and the FepBCDG system	Iron uptake,Siderophore	100	100	97	0
Victors	Shigella flexneri 06-3102	fig|peg.743	Carbon starvation protein A		Virulence factor	100	100	96	0
PATRIC_VF	Shigella flexneri 06-3102	fig|peg.743	Carbon starvation protein A		Virulence	100	100	96	0
VFDB	Shigella flexneri 06-3102	fig|peg.748	Transposase InsO for insertion sequence element IS911	Confers invasiveness, modulates trafficking of E. coli-containing vacuoles and enhances intracellular bacterial survival in brain microvascular endothelial cells (BMECs)	Invasion,Antiphagocytosis	100	80	89	7e-156
VFDB	Shigella flexneri 06-3102	fig|peg.749	Transposase InsN for insertion sequence element IS911	Confers invasiveness, modulates trafficking of E. coli-containing vacuoles and enhances intracellular bacterial survival in brain microvascular endothelial cells (BMECs)	Invasion,Antiphagocytosis	100	100	98	0
Victors	Shigella flexneri 06-3102	fig|peg.771	[Citrate [pro-3S]-lyase] ligase (EC 6.2.1.22)		Virulence factor	98	99	86	0
PATRIC_VF	Shigella flexneri 06-3102	fig|peg.771	[Citrate [pro-3S]-lyase] ligase (EC 6.2.1.22)		Virulence	98	99	86	0
VFDB	Shigella flexneri 06-3102	fig|peg.772	IS1 protein InsB	Involved in intestinal colonization and persistence.	Adherence,Nonfimbrial	100	100	97	0
PATRIC_VF	Shigella flexneri 06-3102	fig|peg.781	UDP-glucose 4-epimerase (EC 5.1.3.2)		Invasion,Virulence	100	100	95	0
Victors	Shigella flexneri 06-3102	fig|peg.781	UDP-glucose 4-epimerase (EC 5.1.3.2)		Virulence factor	100	100	95	0
VFDB	Shigella flexneri 06-3102	fig|peg.833	IS1 protein InsB	Involved in intestinal colonization and persistence.	Adherence,Nonfimbrial	100	100	97	0
VFDB	Shigella flexneri 06-3102	fig|peg.834	putative IS1 encoded protein	Involved in intestinal colonization and persistence.	Adherence,Nonfimbrial	17	95	96	9e-35
VFDB	Shigella flexneri 06-3102	fig|peg.838	IS1 protein InsB	Involved in intestinal colonization and persistence.	Adherence,Nonfimbrial	100	100	97	0
VFDB	Shigella flexneri 06-3102	fig|peg.839	Mobile element protein	Involved in intestinal colonization and persistence.	Adherence,Nonfimbrial	17	81	96	1e-34
Victors	Shigella flexneri 06-3102	fig|peg.852	Phosphoglucomutase (EC 5.4.2.2)		Virulence factor	99	100	82	0
VFDB	Shigella flexneri 06-3102	fig|peg.857	Ferric uptake regulation protein FUR	Repress the expression of iron-regulated genes; also required for acid-induced activation of atr genes	Regulation	97	98	99	0
PATRIC_VF	Shigella flexneri 06-3102	fig|peg.857	Ferric uptake regulation protein FUR		Regulation of gene expression	97	98	99	0
Victors	Shigella flexneri 06-3102	fig|peg.857	Ferric uptake regulation protein FUR		Virulence factor	97	98	99	0
Victors	Shigella flexneri 06-3102	fig|peg.871	tRNA-i(6)A37 methylthiotransferase (EC 2.8.4.3)		Virulence factor	99	99	80	0
Victors	Shigella flexneri 06-3102	fig|peg.883	Chaperone protein HscC		Virulence factor	45	100	84	0
PATRIC_VF	Shigella flexneri 06-3102	fig|peg.883	Chaperone protein HscC		Virulence	45	100	84	0
Victors	Shigella flexneri 06-3102	fig|peg.884	Chaperone protein HscC		Virulence factor	50	99	82	0
PATRIC_VF	Shigella flexneri 06-3102	fig|peg.884	Chaperone protein HscC		Virulence	50	99	82	0
Victors	Shigella flexneri 06-3102	fig|peg.910	Cold shock protein of CSP family => CspE (naming convention as in E.coli)		Virulence factor	100	100	98	9.80908925027372e-45
PATRIC_VF	Shigella flexneri 06-3102	fig|peg.910	Cold shock protein of CSP family => CspE (naming convention as in E.coli)		Virulence	98	100	98	4.203895392974451e-45
PATRIC_VF	Shigella flexneri 06-3102	fig|peg.913	Tricarboxylate transport transcriptional regulator TctD => Citrate response regulator CitB		Virulence	44	100	84	0
Victors	Shigella flexneri 06-3102	fig|peg.913	Tricarboxylate transport transcriptional regulator TctD => Citrate response regulator CitB		Virulence factor	44	100	84	0
VFDB	Shigella flexneri 06-3102	fig|peg.916	hypothetical protein (probably bogus)	Inhibits lymphocyte activation; acting as adhesin in non-O157:H7 EHEC strains	Adherence	100	100	98	0
VFDB	Shigella flexneri 06-3102	fig|peg.917	Mobile element protein	Inhibits lymphocyte activation; acting as adhesin in non-O157:H7 EHEC strains	Adherence	100	100	98	0
VFDB	Shigella flexneri 06-3102	fig|peg.927	Transposase InsD for insertion element IS2	May account for the early diarrheal phase often observed during shigellosis	Toxin,A-B type,Enterotoxin	53	100	99	0
VFDB	Shigella flexneri 06-3102	fig|peg.928	Transposase InsD for insertion element IS2	Iron uptake, critical for intracellular growth	Iron uptake,Siderophore	100	100	99	0
VFDB	Shigella flexneri 06-3102	fig|peg.929	Transposase InsC for insertion element IS2	May account for the early diarrheal phase often observed during shigellosis	Toxin,A-B type,Enterotoxin	88	100	100	0
VFDB	Shigella flexneri 06-3102	fig|peg.933	Transposase InsN for insertion sequence element IS911	Confers invasiveness, modulates trafficking of E. coli-containing vacuoles and enhances intracellular bacterial survival in brain microvascular endothelial cells (BMECs)	Invasion,Antiphagocytosis	100	100	98	0
VFDB	Shigella flexneri 06-3102	fig|peg.934	Transposase InsO for insertion sequence element IS911	Confers invasiveness, modulates trafficking of E. coli-containing vacuoles and enhances intracellular bacterial survival in brain microvascular endothelial cells (BMECs)	Invasion,Antiphagocytosis	100	80	89	7e-156
VFDB	Shigella flexneri 06-3102	fig|peg.937	Mobile element protein	Inhibits lymphocyte activation; acting as adhesin in non-O157:H7 EHEC strains	Adherence	100	100	95	0
VFDB	Shigella flexneri 06-3102	fig|peg.938	hypothetical protein (probably bogus)	Inhibits lymphocyte activation; acting as adhesin in non-O157:H7 EHEC strains	Adherence	100	100	99	0
VFDB	Shigella flexneri 06-3102	fig|peg.941	Transposase InsO for insertion sequence element IS911	Confers invasiveness, modulates trafficking of E. coli-containing vacuoles and enhances intracellular bacterial survival in brain microvascular endothelial cells (BMECs)	Invasion,Antiphagocytosis	100	80	89	7e-156
VFDB	Shigella flexneri 06-3102	fig|peg.942	Transposase InsN for insertion sequence element IS911	Confers invasiveness, modulates trafficking of E. coli-containing vacuoles and enhances intracellular bacterial survival in brain microvascular endothelial cells (BMECs)	Invasion,Antiphagocytosis	100	100	98	0
VFDB	Shigella flexneri 06-3102	fig|peg.953	hypothetical protein (probably bogus)	Inhibits lymphocyte activation; acting as adhesin in non-O157:H7 EHEC strains	Adherence	100	100	98	0
VFDB	Shigella flexneri 06-3102	fig|peg.954	Mobile element protein	Inhibits lymphocyte activation; acting as adhesin in non-O157:H7 EHEC strains	Adherence	100	100	98	0
VFDB	Shigella flexneri 06-3102	fig|peg.1017	Transposase InsG for insertion sequence element IS4	Inhibits lymphocyte activation; acting as adhesin in non-O157:H7 EHEC strains	Adherence	100	26	99	9e-79
VFDB	Shigella flexneri 06-3102	fig|peg.1055	hypothetical protein (probably bogus)	Inhibits lymphocyte activation; acting as adhesin in non-O157:H7 EHEC strains	Adherence	100	100	99	0
VFDB	Shigella flexneri 06-3102	fig|peg.1056	Mobile element protein	Inhibits lymphocyte activation; acting as adhesin in non-O157:H7 EHEC strains	Adherence	100	100	98	0
PATRIC_VF	Shigella flexneri 06-3102	fig|peg.1060	Multidrug translocase MdfA		Drug efflux system	99	99	89	0
Victors	Shigella flexneri 06-3102	fig|peg.1060	Multidrug translocase MdfA		Virulence factor	99	99	89	0
VFDB	Shigella flexneri 06-3102	fig|peg.1094	Transposase InsD for insertion element IS2	Iron uptake, critical for intracellular growth	Iron uptake,Siderophore	100	100	99	0
VFDB	Shigella flexneri 06-3102	fig|peg.1095	Transposase InsC for insertion element IS2	May account for the early diarrheal phase often observed during shigellosis	Toxin,A-B type,Enterotoxin	88	100	100	0
VFDB	Shigella flexneri 06-3102	fig|peg.1097	IS1 protein InsB	Involved in intestinal colonization and persistence.	Adherence,Nonfimbrial	100	100	97	0
Victors	Shigella flexneri 06-3102	fig|peg.1110	Thioredoxin reductase (EC 1.8.1.9)		Virulence factor	100	100	99	0
VFDB	Shigella flexneri 06-3102	fig|peg.1124	Mobile element protein	May account for the early diarrheal phase often observed during shigellosis	Toxin,A-B type,Enterotoxin	100	100	99	0
VFDB	Shigella flexneri 06-3102	fig|peg.1128	Transposase InsD for insertion element IS2	May account for the early diarrheal phase often observed during shigellosis	Toxin,A-B type,Enterotoxin	33	100	100	0
VFDB	Shigella flexneri 06-3102	fig|peg.1130	Transposase InsO for insertion sequence element IS911	Confers invasiveness, modulates trafficking of E. coli-containing vacuoles and enhances intracellular bacterial survival in brain microvascular endothelial cells (BMECs)	Invasion,Antiphagocytosis	100	80	89	7e-156
VFDB	Shigella flexneri 06-3102	fig|peg.1131	Transposase InsN for insertion sequence element IS911	Confers invasiveness, modulates trafficking of E. coli-containing vacuoles and enhances intracellular bacterial survival in brain microvascular endothelial cells (BMECs)	Invasion,Antiphagocytosis	100	100	98	0
VFDB	Shigella flexneri 06-3102	fig|peg.1144	Transposase InsD for insertion element IS2	Iron uptake, critical for intracellular growth	Iron uptake,Siderophore	100	100	100	0
VFDB	Shigella flexneri 06-3102	fig|peg.1145	Transposase InsC for insertion element IS2	May account for the early diarrheal phase often observed during shigellosis	Toxin,A-B type,Enterotoxin	88	100	100	0
VFDB	Shigella flexneri 06-3102	fig|peg.1150	hypothetical protein (probably bogus)	Inhibits lymphocyte activation; acting as adhesin in non-O157:H7 EHEC strains	Adherence	100	100	99	0
VFDB	Shigella flexneri 06-3102	fig|peg.1151	Mobile element protein	Inhibits lymphocyte activation; acting as adhesin in non-O157:H7 EHEC strains	Adherence	100	100	94	0
VFDB	Shigella flexneri 06-3102	fig|peg.1154	Mobile element protein	Inhibits lymphocyte activation; acting as adhesin in non-O157:H7 EHEC strains	Adherence	100	100	98	0
VFDB	Shigella flexneri 06-3102	fig|peg.1155	hypothetical protein (probably bogus)	Inhibits lymphocyte activation; acting as adhesin in non-O157:H7 EHEC strains	Adherence	100	100	99	0
VFDB	Shigella flexneri 06-3102	fig|peg.1164	Mobile element protein	May account for the early diarrheal phase often observed during shigellosis	Toxin,A-B type,Enterotoxin	100	100	99	0
VFDB	Shigella flexneri 06-3102	fig|peg.1170	Mobile element protein	Inhibits lymphocyte activation; acting as adhesin in non-O157:H7 EHEC strains	Adherence	100	100	98	0
VFDB	Shigella flexneri 06-3102	fig|peg.1171	hypothetical protein (probably bogus)	Inhibits lymphocyte activation; acting as adhesin in non-O157:H7 EHEC strains	Adherence	100	100	99	0
Victors	Shigella flexneri 06-3102	fig|peg.1173	Pyruvate formate-lyase activating enzyme (EC 1.97.1.4)		Virulence factor	92	99	97	0
PATRIC_VF	Shigella flexneri 06-3102	fig|peg.1173	Pyruvate formate-lyase activating enzyme (EC 1.97.1.4)		Virulence	83	99	97	0
Victors	Shigella flexneri 06-3102	fig|peg.1175	Formate efflux transporter (TC 2.A.44 family)		Virulence factor	100	100	95	0
PATRIC_VF	Shigella flexneri 06-3102	fig|peg.1175	Formate efflux transporter (TC 2.A.44 family)		Virulence	100	100	95	0
PATRIC_VF	Shigella flexneri 06-3102	fig|peg.1181	5-Enolpyruvylshikimate-3-phosphate synthase (EC 2.5.1.19)		Cellular metabolism,Protease,Actin-based motility	100	100	100	0
Victors	Shigella flexneri 06-3102	fig|peg.1181	5-Enolpyruvylshikimate-3-phosphate synthase (EC 2.5.1.19)		Virulence factor	100	100	100	0
VFDB	Shigella flexneri 06-3102	fig|peg.1182	Transposase InsG for insertion sequence element IS4	Inhibits lymphocyte activation; acting as adhesin in non-O157:H7 EHEC strains	Adherence	100	26	99	9e-79
VFDB	Shigella flexneri 06-3102	fig|peg.1201	Transposase InsG for insertion sequence element IS4	Inhibits lymphocyte activation; acting as adhesin in non-O157:H7 EHEC strains	Adherence	100	26	98	4e-78
PATRIC_VF	Shigella flexneri 06-3102	fig|peg.1206	Outer membrane porin OmpF		Virulence	100	100	98	0
VFDB	Shigella flexneri 06-3102	fig|peg.1212	Transposase InsD for insertion element IS2	Iron uptake, critical for intracellular growth	Iron uptake,Siderophore	100	100	99	0
VFDB	Shigella flexneri 06-3102	fig|peg.1213	Transposase InsC for insertion element IS2	May account for the early diarrheal phase often observed during shigellosis	Toxin,A-B type,Enterotoxin	88	100	100	0
VFDB	Shigella flexneri 06-3102	fig|peg.1218	IS1 protein InsB	Involved in intestinal colonization and persistence.	Adherence,Nonfimbrial	100	100	97	0
VFDB	Shigella flexneri 06-3102	fig|peg.1220	IS1 protein InsB	Involved in intestinal colonization and persistence.	Adherence,Nonfimbrial	100	100	97	0
VFDB	Shigella flexneri 06-3102	fig|peg.1221	Mobile element protein	Involved in intestinal colonization and persistence.	Adherence,Nonfimbrial	17	90	96	1e-34
Victors	Shigella flexneri 06-3102	fig|peg.1228	Dihydroorotate dehydrogenase (quinone) (EC 1.3.5.2)		Virulence factor	97	100	99	0
PATRIC_VF	Shigella flexneri 06-3102	fig|peg.1228	Dihydroorotate dehydrogenase (quinone) (EC 1.3.5.2)		Virulence	97	100	99	0
Victors	Shigella flexneri 06-3102	fig|peg.1239	Putative dehydrogenase		Virulence factor	99	99	89	0
PATRIC_VF	Shigella flexneri 06-3102	fig|peg.1239	Putative dehydrogenase		Virulence	99	99	89	0
Victors	Shigella flexneri 06-3102	fig|peg.1240	Outer membrane protein A precursor		Virulence factor	95	100	99	0
VFDB	Shigella flexneri 06-3102	fig|peg.1240	Outer membrane protein A precursor	Contributes to brain mecrovascular endothelial cells (BMECs) invasion via a ligand-receptor interaction. Interaction of OmpA with its receptor induces actin condensation at the binding site. The actin reorganization induced by E. coli depends on activation of several host proteins involved in signaling, including focal adhesion kinase, PI3-kinase, PKC-<alpha>, and caveolin-1; OmpA also binds to C…	Invasion,Serum resistance	100	97	94	0
PATRIC_VF	Shigella flexneri 06-3102	fig|peg.1240	Outer membrane protein A precursor		Virulence	94	100	98	0
VFDB	Shigella flexneri 06-3102	fig|peg.1243	Transposase InsC for insertion element IS2	May account for the early diarrheal phase often observed during shigellosis	Toxin,A-B type,Enterotoxin	88	100	100	0
VFDB	Shigella flexneri 06-3102	fig|peg.1245	Mobile element protein	May account for the early diarrheal phase often observed during shigellosis	Toxin,A-B type,Enterotoxin	93	100	98	0
VFDB	Shigella flexneri 06-3102	fig|peg.1246	Transposase InsD for insertion element IS2	May account for the early diarrheal phase often observed during shigellosis	Toxin,A-B type,Enterotoxin	37	100	98	8e-69
PATRIC_VF	Shigella flexneri 06-3102	fig|peg.1269	Tyrosine-protein kinase (EC 2.7.10.2)		Capsule	89	100	99	0
PATRIC_VF	Shigella flexneri 06-3102	fig|peg.1270	Tyrosine-protein kinase (EC 2.7.10.2)		Capsule	6	87	91	2.999999960016831e-24
PATRIC_VF	Shigella flexneri 06-3102	fig|peg.1271	Low molecular weight protein-tyrosine-phosphatase (EC 3.1.3.48) => Etp		Capsule	100	100	99	0
PATRIC_VF	Shigella flexneri 06-3102	fig|peg.1272	Putative polysaccharide export protein YccZ precursor		Capsule	100	100	100	0
PATRIC_VF	Shigella flexneri 06-3102	fig|peg.1273	Uncharacterized lipoprotein GfcD		Capsule	100	100	98	0
PATRIC_VF	Shigella flexneri 06-3102	fig|peg.1274	Uncharacterized protein GfcC		Capsule	100	100	99	0
PATRIC_VF	Shigella flexneri 06-3102	fig|peg.1275	Uncharacterized lipoprotein YmcC precursor		Capsule	100	100	97	0
Victors	Shigella flexneri 06-3102	fig|peg.1275	Uncharacterized lipoprotein YmcC precursor		Virulence factor	100	100	96	0
PATRIC_VF	Shigella flexneri 06-3102	fig|peg.1276	Threonine-rich inner membrane protein GfcA		Capsule	100	100	97	9.999999682655225e-21
VFDB	Shigella flexneri 06-3102	fig|peg.1279	IS1 protein InsB	Involved in intestinal colonization and persistence.	Adherence,Nonfimbrial	100	100	97	0
VFDB	Shigella flexneri 06-3102	fig|peg.1291	IS1 protein InsB	Involved in intestinal colonization and persistence.	Adherence,Nonfimbrial	100	100	97	0
VFDB	Shigella flexneri 06-3102	fig|peg.1292	Mobile element protein	Involved in intestinal colonization and persistence.	Adherence,Nonfimbrial	17	95	96	1e-34
VFDB	Shigella flexneri 06-3102	fig|peg.1316	Transposase InsF for insertion sequence IS3 @ Mobile element protein	Inhibits lymphocyte activation; acting as adhesin in non-O157:H7 EHEC strains	Adherence	100	100	86	0
VFDB	Shigella flexneri 06-3102	fig|peg.1317	Transposase InsE for insertion sequence IS3E	Involved in intestinal colonization and persistence.	Adherence,Nonfimbrial	100	100	81	0
VFDB	Shigella flexneri 06-3102	fig|peg.1320	Integrase	Required for resistance to host defence and for the intracellular spread, but not for bacterial invasion	Endotoxin	100	100	100	0
VFDB	Shigella flexneri 06-3102	fig|peg.1321	Hyphotheical protein	Involved in the cleavage of IcsA, may contribute to the polar distribution of IcsA on the lateral side of the bacterial surface	Protease,Serine protease	100	100	99	0
VFDB	Shigella flexneri 06-3102	fig|peg.1322	Cys-tRNA(Pro) deacylase YbaK	Involved in the cleavage of IcsA, may contribute to the polar distribution of IcsA on the lateral side of the bacterial surface	Protease,Serine protease	94	100	100	0
VFDB	Shigella flexneri 06-3102	fig|peg.1323	putative membrane protein	Involved in the cleavage of IcsA, may contribute to the polar distribution of IcsA on the lateral side of the bacterial surface	Protease,Serine protease	98	100	100	0
VFDB	Shigella flexneri 06-3102	fig|peg.1324	FIG00638123: hypothetical protein	Involved in the cleavage of IcsA, may contribute to the polar distribution of IcsA on the lateral side of the bacterial surface	Protease,Serine protease	93	98	100	0
PATRIC_VF	Shigella flexneri 06-3102	fig|peg.1325	Putative helicase		Virulence	8	98	88	1.999999982195158e-37
Victors	Shigella flexneri 06-3102	fig|peg.1325	Putative helicase		Virulence factor	8	98	88	7.000000161890807e-37
VFDB	Shigella flexneri 06-3102	fig|peg.1327	FIG00642280: hypothetical protein	Involved in the cleavage of IcsA, may contribute to the polar distribution of IcsA on the lateral side of the bacterial surface	Protease,Serine protease	60	100	100	5e-39
VFDB	Shigella flexneri 06-3102	fig|peg.1329	Mobile element protein	Inhibits lymphocyte activation; acting as adhesin in non-O157:H7 EHEC strains	Adherence	99	100	93	0
VFDB	Shigella flexneri 06-3102	fig|peg.1330	Mobile element protein	May account for the early diarrheal phase often observed during shigellosis	Toxin,A-B type,Enterotoxin	100	100	100	0
VFDB	Shigella flexneri 06-3102	fig|peg.1332	LysR-family transcriptional regulator YjiE	Involved in the cleavage of IcsA, may contribute to the polar distribution of IcsA on the lateral side of the bacterial surface	Protease,Serine protease	100	100	100	0
VFDB	Shigella flexneri 06-3102	fig|peg.1334	Aspartate racemase (EC 5.1.1.13)	Involved in the cleavage of IcsA, may contribute to the polar distribution of IcsA on the lateral side of the bacterial surface	Protease,Serine protease	100	95	100	0
VFDB	Shigella flexneri 06-3102	fig|peg.1335	Anaerobic C4-dicarboxylate transporter	Involved in the cleavage of IcsA, may contribute to the polar distribution of IcsA on the lateral side of the bacterial surface	Protease,Serine protease	100	100	100	0
VFDB	Shigella flexneri 06-3102	fig|peg.1336	Mobile element protein	Inhibits lymphocyte activation; acting as adhesin in non-O157:H7 EHEC strains	Adherence	87	100	97	3e-177
VFDB	Shigella flexneri 06-3102	fig|peg.1337	IS1 protein InsB	Involved in intestinal colonization and persistence.	Adherence,Nonfimbrial	100	100	87	0
VFDB	Shigella flexneri 06-3102	fig|peg.1339	Aminoglycoside 3''-nucleotidyltransferase (EC 2.7.7.-) => APH(3'')-Ia (AadA family)	Involved in the cleavage of IcsA, may contribute to the polar distribution of IcsA on the lateral side of the bacterial surface	Protease,Serine protease	100	100	95	0
VFDB	Shigella flexneri 06-3102	fig|peg.1340	Class D beta-lactamase (EC 3.5.2.6) => OXA-1 family	Involved in the cleavage of IcsA, may contribute to the polar distribution of IcsA on the lateral side of the bacterial surface	Protease,Serine protease	100	94	100	0
VFDB	Shigella flexneri 06-3102	fig|peg.1341	Integron integrase IntI1	Involved in the cleavage of IcsA, may contribute to the polar distribution of IcsA on the lateral side of the bacterial surface	Protease,Serine protease	100	100	99	0
VFDB	Shigella flexneri 06-3102	fig|peg.1342	Tn21 protein of unknown function Urf2	Involved in the cleavage of IcsA, may contribute to the polar distribution of IcsA on the lateral side of the bacterial surface	Protease,Serine protease	34	100	100	7.006492321624085e-44
VFDB	Shigella flexneri 06-3102	fig|peg.1343	Mobile element protein	Involved in the cleavage of IcsA, may contribute to the polar distribution of IcsA on the lateral side of the bacterial surface	Protease,Serine protease	100	100	100	0
VFDB	Shigella flexneri 06-3102	fig|peg.1344	Mobile element protein	Involved in the cleavage of IcsA, may contribute to the polar distribution of IcsA on the lateral side of the bacterial surface	Protease,Serine protease	100	100	98	0
VFDB	Shigella flexneri 06-3102	fig|peg.1346	Chloramphenicol O-acetyltransferase (EC 2.3.1.28) => CatA1/CatA4 family	Involved in the cleavage of IcsA, may contribute to the polar distribution of IcsA on the lateral side of the bacterial surface	Protease,Serine protease	100	100	98	0
VFDB	Shigella flexneri 06-3102	fig|peg.1348	IS1 protein InsB	Involved in intestinal colonization and persistence.	Adherence,Nonfimbrial	100	100	87	0
VFDB	Shigella flexneri 06-3102	fig|peg.1350	FIG00731654: hypothetical protein	Involved in the cleavage of IcsA, may contribute to the polar distribution of IcsA on the lateral side of the bacterial surface	Protease,Serine protease	77	100	100	0
VFDB	Shigella flexneri 06-3102	fig|peg.1351	Transcriptional regulator, ArsR family	Involved in the cleavage of IcsA, may contribute to the polar distribution of IcsA on the lateral side of the bacterial surface	Protease,Serine protease	100	93	95	0
VFDB	Shigella flexneri 06-3102	fig|peg.1352	Tetracycline resistance regulatory protein TetR	Involved in the cleavage of IcsA, may contribute to the polar distribution of IcsA on the lateral side of the bacterial surface	Protease,Serine protease	99	100	98	0
VFDB	Shigella flexneri 06-3102	fig|peg.1353	Tetracycline resistance, MFS efflux pump => Tet(B)	Involved in the cleavage of IcsA, may contribute to the polar distribution of IcsA on the lateral side of the bacterial surface	Protease,Serine protease	100	100	100	0
VFDB	Shigella flexneri 06-3102	fig|peg.1354	Transcriptional regulator, AcrR family	Involved in the cleavage of IcsA, may contribute to the polar distribution of IcsA on the lateral side of the bacterial surface	Protease,Serine protease	100	100	100	0
VFDB	Shigella flexneri 06-3102	fig|peg.1355	Right origin-binding protein	Involved in the cleavage of IcsA, may contribute to the polar distribution of IcsA on the lateral side of the bacterial surface	Protease,Serine protease	100	100	100	0
VFDB	Shigella flexneri 06-3102	fig|peg.1356	Mobile element protein	May account for the early diarrheal phase often observed during shigellosis	Toxin,A-B type,Enterotoxin	93	100	98	0
VFDB	Shigella flexneri 06-3102	fig|peg.1357	IS1 protein InsB	Involved in intestinal colonization and persistence.	Adherence,Nonfimbrial	100	100	90	0
VFDB	Shigella flexneri 06-3102	fig|peg.1359	Hexosyltransferase homolog	Involved in the cleavage of IcsA, may contribute to the polar distribution of IcsA on the lateral side of the bacterial surface	Protease,Serine protease	100	100	100	0
VFDB	Shigella flexneri 06-3102	fig|peg.1360	Polysaccharide deacetylase	Involved in the cleavage of IcsA, may contribute to the polar distribution of IcsA on the lateral side of the bacterial surface	Protease,Serine protease	97	90	93	0
VFDB	Shigella flexneri 06-3102	fig|peg.1361	Transposase InsN for insertion sequence element IS911	Confers invasiveness, modulates trafficking of E. coli-containing vacuoles and enhances intracellular bacterial survival in brain microvascular endothelial cells (BMECs)	Invasion,Antiphagocytosis	84	84	95	0
VFDB	Shigella flexneri 06-3102	fig|peg.1363	Transposase InsO for insertion sequence element IS911	Confers invasiveness, modulates trafficking of E. coli-containing vacuoles and enhances intracellular bacterial survival in brain microvascular endothelial cells (BMECs)	Invasion,Antiphagocytosis	24	98	85	3e-30
VFDB	Shigella flexneri 06-3102	fig|peg.1365	Iron(III) dicitrate transport ATP-binding protein FecE (TC 3.A.1.14.1)	Involved in the cleavage of IcsA, may contribute to the polar distribution of IcsA on the lateral side of the bacterial surface	Protease,Serine protease	79	100	100	0
VFDB	Shigella flexneri 06-3102	fig|peg.1367	Iron(III) dicitrate transport system permease protein FecD (TC 3.A.1.14.1)	Involved in the cleavage of IcsA, may contribute to the polar distribution of IcsA on the lateral side of the bacterial surface	Protease,Serine protease	100	100	100	0
VFDB	Shigella flexneri 06-3102	fig|peg.1368	Iron(III) dicitrate transport system permease protein FecC (TC 3.A.1.14.1)	Involved in the cleavage of IcsA, may contribute to the polar distribution of IcsA on the lateral side of the bacterial surface	Protease,Serine protease	100	97	100	0
VFDB	Shigella flexneri 06-3102	fig|peg.1369	Iron(III) dicitrate transport system, periplasmic iron-binding protein FecB (TC 3.A.1.14.1)	Involved in the cleavage of IcsA, may contribute to the polar distribution of IcsA on the lateral side of the bacterial surface	Protease,Serine protease	100	100	100	0
VFDB	Shigella flexneri 06-3102	fig|peg.1370	Iron(III) dicitrate transport protein FecA	Involved in the cleavage of IcsA, may contribute to the polar distribution of IcsA on the lateral side of the bacterial surface	Protease,Serine protease	100	55	99	0
VFDB	Shigella flexneri 06-3102	fig|peg.1371	Iron(III) dicitrate transmembrane sensor protein FecR	Involved in the cleavage of IcsA, may contribute to the polar distribution of IcsA on the lateral side of the bacterial surface	Protease,Serine protease	100	100	100	0
VFDB	Shigella flexneri 06-3102	fig|peg.1372	RNA polymerase sigma factor FecI	Involved in the cleavage of IcsA, may contribute to the polar distribution of IcsA on the lateral side of the bacterial surface	Protease,Serine protease	100	100	100	0
VFDB	Shigella flexneri 06-3102	fig|peg.1376	FIG00640454: hypothetical protein	Involved in the cleavage of IcsA, may contribute to the polar distribution of IcsA on the lateral side of the bacterial surface	Protease,Serine protease	100	100	100	0
VFDB	Shigella flexneri 06-3102	fig|peg.1377	Mobile element protein	Involved in the cleavage of IcsA, may contribute to the polar distribution of IcsA on the lateral side of the bacterial surface	Protease,Serine protease	100	100	99	0
VFDB	Shigella flexneri 06-3102	fig|peg.1378	Mobile element protein	Involved in the cleavage of IcsA, may contribute to the polar distribution of IcsA on the lateral side of the bacterial surface	Protease,Serine protease	100	100	100	0
VFDB	Shigella flexneri 06-3102	fig|peg.1379	Mobile element protein	Involved in the cleavage of IcsA, may contribute to the polar distribution of IcsA on the lateral side of the bacterial surface	Protease,Serine protease	94	100	100	0
VFDB	Shigella flexneri 06-3102	fig|peg.1381	FIG00638721: hypothetical protein	Involved in the cleavage of IcsA, may contribute to the polar distribution of IcsA on the lateral side of the bacterial surface	Protease,Serine protease	83	100	100	0
VFDB	Shigella flexneri 06-3102	fig|peg.1382	FIG00639161: hypothetical protein	May account for the early diarrheal phase often observed during shigellosis	Toxin,A-B type,Enterotoxin	95	90	88	0
VFDB	Shigella flexneri 06-3102	fig|peg.1383	Intergenic-region protein	Involved in the cleavage of IcsA, may contribute to the polar distribution of IcsA on the lateral side of the bacterial surface	Protease,Serine protease	100	100	100	0
VFDB	Shigella flexneri 06-3102	fig|peg.1385	Haemolysin expression modulating protein	Involved in the cleavage of IcsA, may contribute to the polar distribution of IcsA on the lateral side of the bacterial surface	Protease,Serine protease	100	100	100	6.000000170793228e-38
VFDB	Shigella flexneri 06-3102	fig|peg.1387	FIG00638000: hypothetical protein	Involved in the cleavage of IcsA, may contribute to the polar distribution of IcsA on the lateral side of the bacterial surface	Protease,Serine protease	73	100	100	1.401298464324817e-45
VFDB	Shigella flexneri 06-3102	fig|peg.1388	FIG00638808: hypothetical protein	Involved in the cleavage of IcsA, may contribute to the polar distribution of IcsA on the lateral side of the bacterial surface	Protease,Serine protease	99	100	100	0
VFDB	Shigella flexneri 06-3102	fig|peg.1389	unknown	Involved in the cleavage of IcsA, may contribute to the polar distribution of IcsA on the lateral side of the bacterial surface	Protease,Serine protease	62	80	98	2.000000093402204e-34
VFDB	Shigella flexneri 06-3102	fig|peg.1391	FIG00638471: hypothetical protein	Involved in the cleavage of IcsA, may contribute to the polar distribution of IcsA on the lateral side of the bacterial surface	Protease,Serine protease	100	100	100	0
VFDB	Shigella flexneri 06-3102	fig|peg.1392	Uncharacterized protein YeeP	Involved in the cleavage of IcsA, may contribute to the polar distribution of IcsA on the lateral side of the bacterial surface	Protease,Serine protease	100	100	100	0
VFDB	Shigella flexneri 06-3102	fig|peg.1393	Antigen 43	Involved in the cleavage of IcsA, may contribute to the polar distribution of IcsA on the lateral side of the bacterial surface	Protease,Serine protease	99	99	99	0
VFDB	Shigella flexneri 06-3102	fig|peg.1394	UPF0401 protein YkfF	Confers invasiveness, modulates trafficking of E. coli-containing vacuoles and enhances intracellular bacterial survival in brain microvascular endothelial cells (BMECs)	Invasion,Antiphagocytosis	67	100	80	2.0000000390829628e-25
VFDB	Shigella flexneri 06-3102	fig|peg.1395	UPF0380 proteins YafZ and homologs	May account for the early diarrheal phase often observed during shigellosis	Toxin,A-B type,Enterotoxin	100	100	95	0
VFDB	Shigella flexneri 06-3102	fig|peg.1396	Antirestriction protein klcA	May account for the early diarrheal phase often observed during shigellosis	Toxin,A-B type,Enterotoxin	55	100	98	0
VFDB	Shigella flexneri 06-3102	fig|peg.1397	UPF0758 protein YeeS	Involved in the cleavage of IcsA, may contribute to the polar distribution of IcsA on the lateral side of the bacterial surface	Protease,Serine protease	96	100	100	0
VFDB	Shigella flexneri 06-3102	fig|peg.1398	Uncharacterized protein YeeT	Involved in the cleavage of IcsA, may contribute to the polar distribution of IcsA on the lateral side of the bacterial surface	Protease,Serine protease	100	100	100	0
VFDB	Shigella flexneri 06-3102	fig|peg.1400	YeeU protein (antitoxin to YeeV)	Involved in the cleavage of IcsA, may contribute to the polar distribution of IcsA on the lateral side of the bacterial surface	Protease,Serine protease	100	100	97	0
VFDB	Shigella flexneri 06-3102	fig|peg.1401	YeeV toxin protein	Involved in the cleavage of IcsA, may contribute to the polar distribution of IcsA on the lateral side of the bacterial surface	Protease,Serine protease	100	100	100	0
VFDB	Shigella flexneri 06-3102	fig|peg.1402	Z5092 protein	Involved in the cleavage of IcsA, may contribute to the polar distribution of IcsA on the lateral side of the bacterial surface	Protease,Serine protease	100	100	99	0
VFDB	Shigella flexneri 06-3102	fig|peg.1403	FIG00640476: hypothetical protein	Involved in the cleavage of IcsA, may contribute to the polar distribution of IcsA on the lateral side of the bacterial surface	Protease,Serine protease	100	100	100	5.997557427310217e-43
VFDB	Shigella flexneri 06-3102	fig|peg.1404	Z1226 protein	Involved in the cleavage of IcsA, may contribute to the polar distribution of IcsA on the lateral side of the bacterial surface	Protease,Serine protease	100	100	100	0
VFDB	Shigella flexneri 06-3102	fig|peg.1405	Mobile element protein	Involved in the cleavage of IcsA, may contribute to the polar distribution of IcsA on the lateral side of the bacterial surface	Protease,Serine protease	100	100	100	0
VFDB	Shigella flexneri 06-3102	fig|peg.1406	Z1226 protein	Confers invasiveness, modulates trafficking of E. coli-containing vacuoles and enhances intracellular bacterial survival in brain microvascular endothelial cells (BMECs)	Invasion,Antiphagocytosis	26	97	90	9.80908925027372e-45
PATRIC_VF	Shigella flexneri 06-3102	fig|peg.1413	Curli production assembly/transport component CsgG		Fimbriae	42	100	99	0
VFDB	Shigella flexneri 06-3102	fig|peg.1413	Curli production assembly/transport component CsgG	Aids in attachment to the villi of enterocytes, also cause the bacteria to become attached to each other	Adherence,Fimbrial	42	100	99	0
PATRIC_VF	Shigella flexneri 06-3102	fig|peg.1415	Curli production assembly/transport component CsgF		Virulence	100	100	89	0
VFDB	Shigella flexneri 06-3102	fig|peg.1415	Curli production assembly/transport component CsgF	Aids in attachment to the villi of enterocytes, also cause the bacteria to become attached to each other	Adherence,Fimbrial	100	100	89	0
Victors	Shigella flexneri 06-3102	fig|peg.1415	Curli production assembly/transport component CsgF		Virulence factor	100	100	89	0
VFDB	Shigella flexneri 06-3102	fig|peg.1416	Curli production assembly/transport component CsgE	Aids in attachment to the villi of enterocytes, also cause the bacteria to become attached to each other	Adherence,Fimbrial	100	100	89	0
PATRIC_VF	Shigella flexneri 06-3102	fig|peg.1416	Curli production assembly/transport component CsgE		Fimbriae	100	100	89	0
Victors	Shigella flexneri 06-3102	fig|peg.1417	Transcriptional regulator CsgD for 2nd curli operon		Virulence factor	100	100	93	0
PATRIC_VF	Shigella flexneri 06-3102	fig|peg.1417	Transcriptional regulator CsgD for 2nd curli operon		Regulation of gene expression,Biofilm	100	100	93	0
VFDB	Shigella flexneri 06-3102	fig|peg.1418	Minor curlin subunit CsgB, nucleation component of curlin monomers	Aids in attachment to the villi of enterocytes, also cause the bacteria to become attached to each other	Adherence,Fimbrial	100	94	82	0
PATRIC_VF	Shigella flexneri 06-3102	fig|peg.1418	Minor curlin subunit CsgB, nucleation component of curlin monomers		Biofilm	100	94	82	0
VFDB	Shigella flexneri 06-3102	fig|peg.1420	hypothetical protein (probably bogus)	Inhibits lymphocyte activation; acting as adhesin in non-O157:H7 EHEC strains	Adherence	100	100	98	0
VFDB	Shigella flexneri 06-3102	fig|peg.1421	Mobile element protein	Inhibits lymphocyte activation; acting as adhesin in non-O157:H7 EHEC strains	Adherence	79	86	94	4e-153
Victors	Shigella flexneri 06-3102	fig|peg.1427	Glucans biosynthesis protein C (EC 2.1.-.-)		Virulence factor	100	100	99	0
VFDB	Shigella flexneri 06-3102	fig|peg.1435	Transposase InsO for insertion sequence element IS911	Confers invasiveness, modulates trafficking of E. coli-containing vacuoles and enhances intracellular bacterial survival in brain microvascular endothelial cells (BMECs)	Invasion,Antiphagocytosis	100	80	89	7e-156
VFDB	Shigella flexneri 06-3102	fig|peg.1436	Transposase InsN for insertion sequence element IS911	Confers invasiveness, modulates trafficking of E. coli-containing vacuoles and enhances intracellular bacterial survival in brain microvascular endothelial cells (BMECs)	Invasion,Antiphagocytosis	100	100	98	0
Victors	Shigella flexneri 06-3102	fig|peg.1437	Mobile element protein		Virulence factor	43	100	97	2e-156
VFDB	Shigella flexneri 06-3102	fig|peg.1437	Mobile element protein	Involved in intestinal colonization and persistence.	Adherence,Nonfimbrial	100	100	98	9e-163
VFDB	Shigella flexneri 06-3102	fig|peg.1438	Mobile element protein	Involved in intestinal colonization and persistence.	Adherence,Nonfimbrial	100	100	100	0
VFDB	Shigella flexneri 06-3102	fig|peg.1440	Transposase InsN for insertion sequence element IS911	Confers invasiveness, modulates trafficking of E. coli-containing vacuoles and enhances intracellular bacterial survival in brain microvascular endothelial cells (BMECs)	Invasion,Antiphagocytosis	100	100	98	0
VFDB	Shigella flexneri 06-3102	fig|peg.1441	Transposase InsO for insertion sequence element IS911	Confers invasiveness, modulates trafficking of E. coli-containing vacuoles and enhances intracellular bacterial survival in brain microvascular endothelial cells (BMECs)	Invasion,Antiphagocytosis	100	80	89	7e-156
VFDB	Shigella flexneri 06-3102	fig|peg.1443	Transposase InsC for insertion element IS2	May account for the early diarrheal phase often observed during shigellosis	Toxin,A-B type,Enterotoxin	88	100	100	0
VFDB	Shigella flexneri 06-3102	fig|peg.1444	Transposase InsD for insertion element IS2	Iron uptake, critical for intracellular growth	Iron uptake,Siderophore	100	100	100	0
VFDB	Shigella flexneri 06-3102	fig|peg.1445	Mobile element protein	Involved in intestinal colonization and persistence.	Adherence,Nonfimbrial	100	100	100	0
Victors	Shigella flexneri 06-3102	fig|peg.1446	Mobile element protein		Virulence factor	43	100	97	2e-156
VFDB	Shigella flexneri 06-3102	fig|peg.1446	Mobile element protein	Involved in intestinal colonization and persistence.	Adherence,Nonfimbrial	100	100	98	9e-163
VFDB	Shigella flexneri 06-3102	fig|peg.1447	hypothetical protein (probably bogus)	Inhibits lymphocyte activation; acting as adhesin in non-O157:H7 EHEC strains	Adherence	100	100	99	0
VFDB	Shigella flexneri 06-3102	fig|peg.1448	Mobile element protein	Inhibits lymphocyte activation; acting as adhesin in non-O157:H7 EHEC strains	Adherence	100	100	98	0
PATRIC_VF	Shigella flexneri 06-3102	fig|peg.1457	N-methyl-L-tryptophan oxidase (EC 1.5.3.-)		Virulence	99	100	84	0
Victors	Shigella flexneri 06-3102	fig|peg.1457	N-methyl-L-tryptophan oxidase (EC 1.5.3.-)		Virulence factor	99	100	84	0
VFDB	Shigella flexneri 06-3102	fig|peg.1473	Flagellar basal-body rod protein FlgC	Required for efficient cellular invasion.; YplA, a phospholipase is secreted by this type III flagellum secretion system. YplA is required for survival of Y. enterocolitica in the Peyer's patches and for stimulation of the acute inflammatory response of the host to the infection.	Secretion,Invasion,Motility	31	100	90	8.999999714389703e-22
VFDB	Shigella flexneri 06-3102	fig|peg.1478	Flagellar basal-body rod protein FlgG	Required for efficient cellular invasion.; YplA, a phospholipase is secreted by this type III flagellum secretion system. YplA is required for survival of Y. enterocolitica in the Peyer's patches and for stimulation of the acute inflammatory response of the host to the infection.	Secretion,Invasion,Motility	100	83	83	0
VFDB	Shigella flexneri 06-3102	fig|peg.1479	Flagellar L-ring protein FlgH	Required for efficient cellular invasion.; YplA, a phospholipase is secreted by this type III flagellum secretion system. YplA is required for survival of Y. enterocolitica in the Peyer's patches and for stimulation of the acute inflammatory response of the host to the infection.	Secretion,Invasion,Motility	96	93	81	0
Victors	Shigella flexneri 06-3102	fig|peg.1495	3-oxoacyl-[acyl-carrier protein] reductase (EC 1.1.1.100)		Virulence factor	98	100	81	0
PATRIC_VF	Shigella flexneri 06-3102	fig|peg.1556	Sensor histidine kinase PhoQ (EC 2.7.13.3)		Two-component system,Virulence,Regulation of gene expression	100	100	85	0
VFDB	Shigella flexneri 06-3102	fig|peg.1556	Sensor histidine kinase PhoQ (EC 2.7.13.3)	Activated by low divalent cations magnesium and calcium levels; control expression of more than 40 genes; required for intracellular survival, cantionic antimicrobial peptides (CAMPs) resistance, stimulation of cytokine secretion	Regulation,Two-component system	100	100	85	0
VFDB	Shigella flexneri 06-3102	fig|peg.1557	Transcriptional regulatory protein PhoP	Activated by low divalent cations magnesium and calcium levels; control expression of more than 40 genes; required for intracellular survival, cantionic antimicrobial peptides (CAMPs) resistance, stimulation of cytokine secretion	Regulation,Two-component system	99	100	93	0
Victors	Shigella flexneri 06-3102	fig|peg.1557	Transcriptional regulatory protein PhoP		Virulence factor	100	100	100	0
PATRIC_VF	Shigella flexneri 06-3102	fig|peg.1557	Transcriptional regulatory protein PhoP		Defense against host immune response,Two-component system	100	100	100	0
VFDB	Shigella flexneri 06-3102	fig|peg.1565	IS1 protein InsB	Involved in intestinal colonization and persistence.	Adherence,Nonfimbrial	100	100	97	0
Victors	Shigella flexneri 06-3102	fig|peg.1575	Pertactin precursor		Virulence factor	7	83	97	2e-67
PATRIC_VF	Shigella flexneri 06-3102	fig|peg.1575	Pertactin precursor		Virulence	7	83	97	4e-68
VFDB	Shigella flexneri 06-3102	fig|peg.1579	Transposase InsD for insertion element IS2	Iron uptake, critical for intracellular growth	Iron uptake,Siderophore	100	100	99	0
VFDB	Shigella flexneri 06-3102	fig|peg.1580	Transposase InsC for insertion element IS2	May account for the early diarrheal phase often observed during shigellosis	Toxin,A-B type,Enterotoxin	88	100	100	0
VFDB	Shigella flexneri 06-3102	fig|peg.1582	Transposase InsE for insertion sequence IS3E	Involved in intestinal colonization and persistence.	Adherence,Nonfimbrial	100	100	81	0
VFDB	Shigella flexneri 06-3102	fig|peg.1583	Transposase InsF for insertion sequence IS3 @ Mobile element protein	Inhibits lymphocyte activation; acting as adhesin in non-O157:H7 EHEC strains	Adherence	100	100	86	0
PATRIC_VF	Shigella flexneri 06-3102	fig|peg.1593	Periplasmic thiol:disulfide oxidoreductase DsbB, required for DsbA reoxidation		Virulence	100	100	98	0
Victors	Shigella flexneri 06-3102	fig|peg.1600	invasion plasmid antigen fragment		Virulence factor	100	99	99	0
VFDB	Shigella flexneri 06-3102	fig|peg.1613	IS1 protein InsB	Involved in intestinal colonization and persistence.	Adherence,Nonfimbrial	100	100	97	0
VFDB	Shigella flexneri 06-3102	fig|peg.1614	Mobile element protein	Involved in intestinal colonization and persistence.	Adherence,Nonfimbrial	18	95	96	1e-35
PATRIC_VF	Shigella flexneri 06-3102	fig|peg.1622	GTP-binding and nucleic acid-binding protein YchF		Virulence	100	100	99	0
Victors	Shigella flexneri 06-3102	fig|peg.1622	GTP-binding and nucleic acid-binding protein YchF		Virulence factor	100	100	99	0
Victors	Shigella flexneri 06-3102	fig|peg.1645	Respiratory nitrate reductase alpha chain (EC 1.7.99.4)		Virulence factor	100	100	99	0
PATRIC_VF	Shigella flexneri 06-3102	fig|peg.1645	Respiratory nitrate reductase alpha chain (EC 1.7.99.4)		Biofilm	100	100	99	0
PATRIC_VF	Shigella flexneri 06-3102	fig|peg.1653	UTP--glucose-1-phosphate uridylyltransferase (EC 2.7.7.9)		Cell-to-cell spread,Invasion,Adhesion	100	100	100	0
Victors	Shigella flexneri 06-3102	fig|peg.1653	UTP--glucose-1-phosphate uridylyltransferase (EC 2.7.7.9)		Virulence factor	100	100	100	0
PATRIC_VF	Shigella flexneri 06-3102	fig|peg.1654	DNA-binding protein H-NS		Regulation of gene expression	100	100	94	0
Victors	Shigella flexneri 06-3102	fig|peg.1654	DNA-binding protein H-NS		Virulence factor	100	100	94	0
VFDB	Shigella flexneri 06-3102	fig|peg.1656	Transposase InsG for insertion sequence element IS4	Inhibits lymphocyte activation; acting as adhesin in non-O157:H7 EHEC strains	Adherence	100	26	100	8e-80
VFDB	Shigella flexneri 06-3102	fig|peg.1659	IS1 protein InsB	Involved in intestinal colonization and persistence.	Adherence,Nonfimbrial	100	100	97	0
VFDB	Shigella flexneri 06-3102	fig|peg.1661	IS1 protein InsB	Involved in intestinal colonization and persistence.	Adherence,Nonfimbrial	100	100	97	0
VFDB	Shigella flexneri 06-3102	fig|peg.1662	Mobile element protein	Involved in intestinal colonization and persistence.	Adherence,Nonfimbrial	17	81	96	1e-34
Victors	Shigella flexneri 06-3102	fig|peg.1669	Cardiolipin synthetase (EC 2.7.8.-)		Virulence factor	100	100	83	0
VFDB	Shigella flexneri 06-3102	fig|peg.1672	hypothetical protein (probably bogus)	Inhibits lymphocyte activation; acting as adhesin in non-O157:H7 EHEC strains	Adherence	100	100	98	3e-66
VFDB	Shigella flexneri 06-3102	fig|peg.1673	Mobile element protein	Inhibits lymphocyte activation; acting as adhesin in non-O157:H7 EHEC strains	Adherence	100	100	95	0
Victors	Shigella flexneri 06-3102	fig|peg.1675	Ferric siderophore transport system, periplasmic binding protein TonB		Virulence factor	100	99	100	0
PATRIC_VF	Shigella flexneri 06-3102	fig|peg.1675	Ferric siderophore transport system, periplasmic binding protein TonB		Cell-to-cell spread,Iron uptake	100	97	99	0
PATRIC_VF	Shigella flexneri 06-3102	fig|peg.1681	Stress response diiron-containing protein YciF		Virulence	99	95	86	2e-101
Victors	Shigella flexneri 06-3102	fig|peg.1681	Stress response diiron-containing protein YciF		Virulence factor	99	95	86	5e-101
PATRIC_VF	Shigella flexneri 06-3102	fig|peg.1684	Tryptophan synthase beta chain (EC 4.2.1.20)		Virulence	100	100	99	0
Victors	Shigella flexneri 06-3102	fig|peg.1684	Tryptophan synthase beta chain (EC 4.2.1.20)		Virulence factor	100	100	99	0
Victors	Shigella flexneri 06-3102	fig|peg.1695	DNA topoisomerase I (EC 5.99.1.2)		Virulence factor	100	100	85	0
Victors	Shigella flexneri 06-3102	fig|peg.1700	Aconitate hydratase (EC 4.2.1.3) @ 2-methylisocitrate dehydratase (EC 4.2.1.99)		Virulence factor	100	100	98	0
Victors	Shigella flexneri 06-3102	fig|peg.1707	Translation initiation factor SUI1-related protein		Virulence factor	100	99	90	0
PATRIC_VF	Shigella flexneri 06-3102	fig|peg.1707	Translation initiation factor SUI1-related protein		Virulence	100	99	90	0
Victors	Shigella flexneri 06-3102	fig|peg.1737	Uncharacterized glycosyltransferase YcjM		Virulence factor	64	98	94	0
PATRIC_VF	Shigella flexneri 06-3102	fig|peg.1737	Uncharacterized glycosyltransferase YcjM		Virulence	64	98	94	0
VFDB	Shigella flexneri 06-3102	fig|peg.1739	IS1 protein InsB	Involved in intestinal colonization and persistence.	Adherence,Nonfimbrial	100	100	97	0
Victors	Shigella flexneri 06-3102	fig|peg.1740	Uncharacterized glycosyltransferase YcjM		Virulence factor	31	100	87	0
PATRIC_VF	Shigella flexneri 06-3102	fig|peg.1740	Uncharacterized glycosyltransferase YcjM		Virulence	31	100	87	0
PATRIC_VF	Shigella flexneri 06-3102	fig|peg.1752	Maltodextrin ABC transporter, ATP-binding protein MsmX		Virulence	88	99	98	0
Victors	Shigella flexneri 06-3102	fig|peg.1752	Maltodextrin ABC transporter, ATP-binding protein MsmX		Virulence factor	88	99	98	0
Victors	Shigella flexneri 06-3102	fig|peg.1753	Maltodextrin ABC transporter, ATP-binding protein MsmX		Virulence factor	10	100	100	2e-21
PATRIC_VF	Shigella flexneri 06-3102	fig|peg.1753	Maltodextrin ABC transporter, ATP-binding protein MsmX		Virulence	10	100	100	5e-22
VFDB	Shigella flexneri 06-3102	fig|peg.1765	Mobile element protein	Confers invasiveness, modulates trafficking of E. coli-containing vacuoles and enhances intracellular bacterial survival in brain microvascular endothelial cells (BMECs)	Invasion,Antiphagocytosis	100	100	97	0
VFDB	Shigella flexneri 06-3102	fig|peg.1769	Mobile element protein	Inhibits lymphocyte activation; acting as adhesin in non-O157:H7 EHEC strains	Adherence	100	100	98	0
VFDB	Shigella flexneri 06-3102	fig|peg.1770	hypothetical protein (probably bogus)	Inhibits lymphocyte activation; acting as adhesin in non-O157:H7 EHEC strains	Adherence	100	100	98	0
VFDB	Shigella flexneri 06-3102	fig|peg.1771	Transposase InsD for insertion element IS2	Iron uptake, critical for intracellular growth	Iron uptake,Siderophore	100	100	99	0
VFDB	Shigella flexneri 06-3102	fig|peg.1772	Transposase InsC for insertion element IS2	May account for the early diarrheal phase often observed during shigellosis	Toxin,A-B type,Enterotoxin	100	100	97	0
VFDB	Shigella flexneri 06-3102	fig|peg.1783	IS1 protein InsB	Involved in intestinal colonization and persistence.	Adherence,Nonfimbrial	100	100	97	0
VFDB	Shigella flexneri 06-3102	fig|peg.1788	hypothetical protein (probably bogus)	Inhibits lymphocyte activation; acting as adhesin in non-O157:H7 EHEC strains	Adherence	100	100	99	0
VFDB	Shigella flexneri 06-3102	fig|peg.1789	Mobile element protein	Inhibits lymphocyte activation; acting as adhesin in non-O157:H7 EHEC strains	Adherence	100	100	98	0
VFDB	Shigella flexneri 06-3102	fig|peg.1793	Transposase InsN for insertion sequence element IS911	Confers invasiveness, modulates trafficking of E. coli-containing vacuoles and enhances intracellular bacterial survival in brain microvascular endothelial cells (BMECs)	Invasion,Antiphagocytosis	100	100	98	0
VFDB	Shigella flexneri 06-3102	fig|peg.1794	Transposase InsO for insertion sequence element IS911	Confers invasiveness, modulates trafficking of E. coli-containing vacuoles and enhances intracellular bacterial survival in brain microvascular endothelial cells (BMECs)	Invasion,Antiphagocytosis	100	80	89	7e-156
VFDB	Shigella flexneri 06-3102	fig|peg.1797	IS1 protein InsB	Involved in intestinal colonization and persistence.	Adherence,Nonfimbrial	100	100	97	6e-119
VFDB	Shigella flexneri 06-3102	fig|peg.1798	Mobile element protein	Inhibits lymphocyte activation; acting as adhesin in non-O157:H7 EHEC strains	Adherence	100	100	98	0
VFDB	Shigella flexneri 06-3102	fig|peg.1805	Manganese ABC transporter, inner membrane permease protein SitC	Secretes effector proteins to facilitate the replication of intracellular bacteria within membrane-bound Salmonella-containing vacuoles (SCVs)	Secretion,Type III secretion system	98	98	85	0
PATRIC_VF	Shigella flexneri 06-3102	fig|peg.1806	Manganese ABC transporter, ATP-binding protein SitB		Virulence	100	100	98	0
Victors	Shigella flexneri 06-3102	fig|peg.1806	Manganese ABC transporter, ATP-binding protein SitB		Virulence factor	100	100	98	0
Victors	Shigella flexneri 06-3102	fig|peg.1807	Manganese ABC transporter, periplasmic-binding protein SitA		Virulence factor	100	100	100	0
PATRIC_VF	Shigella flexneri 06-3102	fig|peg.1807	Manganese ABC transporter, periplasmic-binding protein SitA		Iron uptake	100	97	100	0
VFDB	Shigella flexneri 06-3102	fig|peg.1809	Mobile element protein	Involved in intestinal colonization and persistence.	Adherence,Nonfimbrial	17	84	96	8e-35
VFDB	Shigella flexneri 06-3102	fig|peg.1810	IS1 protein InsB	Involved in intestinal colonization and persistence.	Adherence,Nonfimbrial	100	100	97	0
VFDB	Shigella flexneri 06-3102	fig|peg.1812	Mobile element protein	Involved in intestinal colonization and persistence.	Adherence,Nonfimbrial	100	100	99	3e-163
Victors	Shigella flexneri 06-3102	fig|peg.1812	Mobile element protein		Virulence factor	43	100	98	5e-157
VFDB	Shigella flexneri 06-3102	fig|peg.1813	Mobile element protein	May account for the early diarrheal phase often observed during shigellosis	Toxin,A-B type,Enterotoxin	100	100	99	0
VFDB	Shigella flexneri 06-3102	fig|peg.1814	Transposase InsN for insertion sequence element IS911	Confers invasiveness, modulates trafficking of E. coli-containing vacuoles and enhances intracellular bacterial survival in brain microvascular endothelial cells (BMECs)	Invasion,Antiphagocytosis	100	100	98	0
VFDB	Shigella flexneri 06-3102	fig|peg.1815	Transposase InsO for insertion sequence element IS911	Confers invasiveness, modulates trafficking of E. coli-containing vacuoles and enhances intracellular bacterial survival in brain microvascular endothelial cells (BMECs)	Invasion,Antiphagocytosis	100	80	89	7e-156
VFDB	Shigella flexneri 06-3102	fig|peg.1818	hypothetical protein (probably bogus)	Inhibits lymphocyte activation; acting as adhesin in non-O157:H7 EHEC strains	Adherence	100	100	99	0
VFDB	Shigella flexneri 06-3102	fig|peg.1819	Mobile element protein	Inhibits lymphocyte activation; acting as adhesin in non-O157:H7 EHEC strains	Adherence	100	100	98	0
VFDB	Shigella flexneri 06-3102	fig|peg.1824	Transposase InsD for insertion element IS2	Iron uptake, critical for intracellular growth	Iron uptake,Siderophore	100	100	99	0
VFDB	Shigella flexneri 06-3102	fig|peg.1825	Transposase InsC for insertion element IS2	May account for the early diarrheal phase often observed during shigellosis	Toxin,A-B type,Enterotoxin	100	100	97	8e-92
VFDB	Shigella flexneri 06-3102	fig|peg.1832	IS1 protein InsB	Involved in intestinal colonization and persistence.	Adherence,Nonfimbrial	100	100	97	0
VFDB	Shigella flexneri 06-3102	fig|peg.1834	hypothetical protein (probably bogus)	Inhibits lymphocyte activation; acting as adhesin in non-O157:H7 EHEC strains	Adherence	100	100	99	0
VFDB	Shigella flexneri 06-3102	fig|peg.1835	Mobile element protein	Inhibits lymphocyte activation; acting as adhesin in non-O157:H7 EHEC strains	Adherence	100	100	98	0
PATRIC_VF	Shigella flexneri 06-3102	fig|peg.1855	Cold shock protein of CSP family => CspC (naming convention as in E.coli)		Virulence	100	100	100	2.802596928649634e-45
Victors	Shigella flexneri 06-3102	fig|peg.1855	Cold shock protein of CSP family => CspC (naming convention as in E.coli)		Virulence factor	100	100	100	9.80908925027372e-45
VFDB	Shigella flexneri 06-3102	fig|peg.1859	IS1 protein InsB	Involved in intestinal colonization and persistence.	Adherence,Nonfimbrial	100	100	96	0
Victors	Shigella flexneri 06-3102	fig|peg.1878	Long-chain-fatty-acid--CoA ligase (EC 6.2.1.3)		Virulence factor	100	96	93	0
PATRIC_VF	Shigella flexneri 06-3102	fig|peg.1878	Long-chain-fatty-acid--CoA ligase (EC 6.2.1.3)		Virulence	100	96	93	0
VFDB	Shigella flexneri 06-3102	fig|peg.1883	hypothetical protein (probably bogus)	Inhibits lymphocyte activation; acting as adhesin in non-O157:H7 EHEC strains	Adherence	100	100	99	0
VFDB	Shigella flexneri 06-3102	fig|peg.1884	Mobile element protein	Inhibits lymphocyte activation; acting as adhesin in non-O157:H7 EHEC strains	Adherence	100	100	98	0
VFDB	Shigella flexneri 06-3102	fig|peg.1896	hypothetical protein (probably bogus)	Inhibits lymphocyte activation; acting as adhesin in non-O157:H7 EHEC strains	Adherence	41	100	100	2e-22
VFDB	Shigella flexneri 06-3102	fig|peg.1897	Mobile element protein	Inhibits lymphocyte activation; acting as adhesin in non-O157:H7 EHEC strains	Adherence	100	100	98	0
Victors	Shigella flexneri 06-3102	fig|peg.1917	Putative NAD(P)H nitroreductase YdjA		Virulence factor	100	100	87	0
PATRIC_VF	Shigella flexneri 06-3102	fig|peg.1917	Putative NAD(P)H nitroreductase YdjA		Virulence	100	100	87	0
VFDB	Shigella flexneri 06-3102	fig|peg.1922	Transposase InsC for insertion element IS2	May account for the early diarrheal phase often observed during shigellosis	Toxin,A-B type,Enterotoxin	88	100	100	0
VFDB	Shigella flexneri 06-3102	fig|peg.1923	Transposase InsD for insertion element IS2	Iron uptake, critical for intracellular growth	Iron uptake,Siderophore	100	100	100	0
VFDB	Shigella flexneri 06-3102	fig|peg.1936	Transposase InsG for insertion sequence element IS4	Inhibits lymphocyte activation; acting as adhesin in non-O157:H7 EHEC strains	Adherence	98	26	97	0
Victors	Shigella flexneri 06-3102	fig|peg.1955	PTS system, N,N'-diacetylchitobiose-specific IIB component (EC 2.7.1.69)		Virulence factor	87	87	94	0
PATRIC_VF	Shigella flexneri 06-3102	fig|peg.1955	PTS system, N,N'-diacetylchitobiose-specific IIB component (EC 2.7.1.69)		Virulence	87	87	94	0
VFDB	Shigella flexneri 06-3102	fig|peg.1961	IS1 protein InsB	Involved in intestinal colonization and persistence.	Adherence,Nonfimbrial	100	100	97	0
VFDB	Shigella flexneri 06-3102	fig|peg.1962	putative IS1 encoded protein	Involved in intestinal colonization and persistence.	Adherence,Nonfimbrial	17	81	96	6e-35
Victors	Shigella flexneri 06-3102	fig|peg.1964	N,N'-diacetylchitobiose-specific 6-phospho-beta-glucosidase (EC 3.2.1.86)		Virulence factor	100	100	99	0
PATRIC_VF	Shigella flexneri 06-3102	fig|peg.1964	N,N'-diacetylchitobiose-specific 6-phospho-beta-glucosidase (EC 3.2.1.86)		Virulence	99	100	90	0
VFDB	Shigella flexneri 06-3102	fig|peg.1970	IS1 protein InsB	Involved in intestinal colonization and persistence.	Adherence,Nonfimbrial	100	100	98	0
VFDB	Shigella flexneri 06-3102	fig|peg.1971	Uncharacterized protein YdjO	Involved in intestinal colonization and persistence.	Adherence,Nonfimbrial	17	81	96	2e-34
Victors	Shigella flexneri 06-3102	fig|peg.1980	Putative outer membrane protein		Virulence factor	100	100	99	0
PATRIC_VF	Shigella flexneri 06-3102	fig|peg.1980	Putative outer membrane protein		Virulence	100	100	99	0
PATRIC_VF	Shigella flexneri 06-3102	fig|peg.1982	Putative ankyrin repeat protein B		Virulence	22	100	97	0
Victors	Shigella flexneri 06-3102	fig|peg.1983	Putative ankyrin repeat protein B		Virulence factor	18	91	92	0
PATRIC_VF	Shigella flexneri 06-3102	fig|peg.1983	Putative ankyrin repeat protein B		Virulence	18	91	92	0
VFDB	Shigella flexneri 06-3102	fig|peg.1984	IS1 protein InsB	Involved in intestinal colonization and persistence.	Adherence,Nonfimbrial	100	100	97	0
VFDB	Shigella flexneri 06-3102	fig|peg.1985	Mobile element protein	Involved in intestinal colonization and persistence.	Adherence,Nonfimbrial	18	81	94	1e-35
Victors	Shigella flexneri 06-3102	fig|peg.1997	Probable endopeptidase NlpC		Virulence factor	100	100	86	0
PATRIC_VF	Shigella flexneri 06-3102	fig|peg.1997	Probable endopeptidase NlpC		Virulence	100	100	86	0
PATRIC_VF	Shigella flexneri 06-3102	fig|peg.1998	Putative anti-FlhC(2)FlhD(4) factor YdiV		Adherence	100	100	97	0
VFDB	Shigella flexneri 06-3102	fig|peg.2011	IS1 protein InsB	Involved in intestinal colonization and persistence.	Adherence,Nonfimbrial	100	100	97	0
VFDB	Shigella flexneri 06-3102	fig|peg.2013	Mobile element protein	May account for the early diarrheal phase often observed during shigellosis	Toxin,A-B type,Enterotoxin	100	100	99	0
Victors	Shigella flexneri 06-3102	fig|peg.2016	Putative formate dehydrogenase oxidoreductase protein		Virulence factor	100	100	98	0
PATRIC_VF	Shigella flexneri 06-3102	fig|peg.2016	Putative formate dehydrogenase oxidoreductase protein		Virulence	100	100	98	0
VFDB	Shigella flexneri 06-3102	fig|peg.2018	Mobile element protein	Involved in intestinal colonization and persistence.	Adherence,Nonfimbrial	21	95	86	8e-37
VFDB	Shigella flexneri 06-3102	fig|peg.2019	IS1 protein InsB	Involved in intestinal colonization and persistence.	Adherence,Nonfimbrial	100	100	97	0
VFDB	Shigella flexneri 06-3102	fig|peg.2020	Mobile element protein	Inhibits lymphocyte activation; acting as adhesin in non-O157:H7 EHEC strains	Adherence	100	100	98	0
Victors	Shigella flexneri 06-3102	fig|peg.2028	Uncharacterized protein, YdfU family		Virulence factor	99	93	95	0
PATRIC_VF	Shigella flexneri 06-3102	fig|peg.2028	Uncharacterized protein, YdfU family		Virulence	99	93	95	0
VFDB	Shigella flexneri 06-3102	fig|peg.2035	Mobile element protein	Inhibits lymphocyte activation; acting as adhesin in non-O157:H7 EHEC strains	Adherence	100	100	98	0
VFDB	Shigella flexneri 06-3102	fig|peg.2036	hypothetical protein (probably bogus)	Inhibits lymphocyte activation; acting as adhesin in non-O157:H7 EHEC strains	Adherence	41	100	100	2e-22
VFDB	Shigella flexneri 06-3102	fig|peg.2037	hypothetical protein (probably bogus)	Inhibits lymphocyte activation; acting as adhesin in non-O157:H7 EHEC strains	Adherence	43	100	97	2.0000000390829628e-24
VFDB	Shigella flexneri 06-3102	fig|peg.2046	hypothetical protein (probably bogus)	Inhibits lymphocyte activation; acting as adhesin in non-O157:H7 EHEC strains	Adherence	100	100	98	0
VFDB	Shigella flexneri 06-3102	fig|peg.2047	Mobile element protein	Inhibits lymphocyte activation; acting as adhesin in non-O157:H7 EHEC strains	Adherence	100	100	98	0
Victors	Shigella flexneri 06-3102	fig|peg.2057	Uncharacterized protein YneK		Virulence factor	100	70	96	0
PATRIC_VF	Shigella flexneri 06-3102	fig|peg.2057	Uncharacterized protein YneK		Virulence	100	70	96	0
Victors	Shigella flexneri 06-3102	fig|peg.2066	UPF0187 protein YneE		Virulence factor	96	100	84	0
PATRIC_VF	Shigella flexneri 06-3102	fig|peg.2066	UPF0187 protein YneE		Virulence	96	100	84	0
VFDB	Shigella flexneri 06-3102	fig|peg.2068	Transposase InsG for insertion sequence element IS4	Inhibits lymphocyte activation; acting as adhesin in non-O157:H7 EHEC strains	Adherence	100	26	98	6e-78
Victors	Shigella flexneri 06-3102	fig|peg.2070	Autoinducer 2 (AI-2) aldolase LsrF (EC 4.2.1.-)		Virulence factor	87	99	89	0
PATRIC_VF	Shigella flexneri 06-3102	fig|peg.2070	Autoinducer 2 (AI-2) aldolase LsrF (EC 4.2.1.-)		Virulence	87	99	89	0
VFDB	Shigella flexneri 06-3102	fig|peg.2071	Transposase InsD for insertion element IS2	Iron uptake, critical for intracellular growth	Iron uptake,Siderophore	100	100	100	0
VFDB	Shigella flexneri 06-3102	fig|peg.2072	Transposase InsC for insertion element IS2	May account for the early diarrheal phase often observed during shigellosis	Toxin,A-B type,Enterotoxin	44	100	98	1.999999982195158e-37
VFDB	Shigella flexneri 06-3102	fig|peg.2081	Transposase InsC for insertion element IS2	May account for the early diarrheal phase often observed during shigellosis	Toxin,A-B type,Enterotoxin	88	100	100	0
VFDB	Shigella flexneri 06-3102	fig|peg.2082	Transposase InsD for insertion element IS2	Iron uptake, critical for intracellular growth	Iron uptake,Siderophore	100	100	100	0
VFDB	Shigella flexneri 06-3102	fig|peg.2102	Transposase InsO for insertion sequence element IS911	Confers invasiveness, modulates trafficking of E. coli-containing vacuoles and enhances intracellular bacterial survival in brain microvascular endothelial cells (BMECs)	Invasion,Antiphagocytosis	100	80	89	7e-156
VFDB	Shigella flexneri 06-3102	fig|peg.2103	Transposase InsN for insertion sequence element IS911	Confers invasiveness, modulates trafficking of E. coli-containing vacuoles and enhances intracellular bacterial survival in brain microvascular endothelial cells (BMECs)	Invasion,Antiphagocytosis	100	100	98	0
PATRIC_VF	Shigella flexneri 06-3102	fig|peg.2121	Spermidine export protein MdtJ		Virulence	98	97	83	0
Victors	Shigella flexneri 06-3102	fig|peg.2121	Spermidine export protein MdtJ		Virulence factor	98	97	83	0
VFDB	Shigella flexneri 06-3102	fig|peg.2144	IS1 protein InsB	Involved in intestinal colonization and persistence.	Adherence,Nonfimbrial	100	100	97	0
Victors	Shigella flexneri 06-3102	fig|peg.2147	PTS system, maltose and glucose-specific IIC component / PTS system, maltose and glucose-specific IIB component (EC 2.7.1.69)		Virulence factor	100	100	99	0
VFDB	Shigella flexneri 06-3102	fig|peg.2167	Transposase InsD for insertion element IS2	Iron uptake, critical for intracellular growth	Iron uptake,Siderophore	100	100	100	0
VFDB	Shigella flexneri 06-3102	fig|peg.2168	Transposase InsC for insertion element IS2	May account for the early diarrheal phase often observed during shigellosis	Toxin,A-B type,Enterotoxin	88	100	100	0
PATRIC_VF	Shigella flexneri 06-3102	fig|peg.2172	Transcriptional regulator SlyA		Virulence,Intracellular survival and replication,Regulation of gene expression	98	98	90	0
Victors	Shigella flexneri 06-3102	fig|peg.2172	Transcriptional regulator SlyA		Virulence factor	97	98	90	0
Victors	Shigella flexneri 06-3102	fig|peg.2177	Superoxide dismutase [Cu-Zn] precursor (EC 1.15.1.1)		Virulence factor	100	100	83	0
PATRIC_VF	Shigella flexneri 06-3102	fig|peg.2189	Probable monothiol glutaredoxin ydhD		Regulation of gene expression	100	100	100	0
Victors	Shigella flexneri 06-3102	fig|peg.2191	Superoxide dismutase [Fe] (EC 1.15.1.1)		Virulence factor	100	100	100	0
PATRIC_VF	Shigella flexneri 06-3102	fig|peg.2191	Superoxide dismutase [Fe] (EC 1.15.1.1)		Modulate host immune response	100	100	100	0
PATRIC_VF	Shigella flexneri 06-3102	fig|peg.2209	Uncharacterized ferredoxin-like protein YdhY		Virulence	100	100	100	0
Victors	Shigella flexneri 06-3102	fig|peg.2209	Uncharacterized ferredoxin-like protein YdhY		Virulence factor	100	100	100	0
VFDB	Shigella flexneri 06-3102	fig|peg.2211	Uncharacterized protein YdhZ	Repress the expression of iron-regulated genes; also required for acid-induced activation of atr genes	Regulation	98	100	86	9.999999350456404e-39
VFDB	Shigella flexneri 06-3102	fig|peg.2212	IS1 protein InsB	Involved in intestinal colonization and persistence.	Adherence,Nonfimbrial	100	100	97	0
VFDB	Shigella flexneri 06-3102	fig|peg.2214	Pyruvate kinase (EC 2.7.1.40)	Repress the expression of iron-regulated genes; also required for acid-induced activation of atr genes	Regulation	100	100	95	0
Victors	Shigella flexneri 06-3102	fig|peg.2215	Major outer membrane lipoprotein Lpp		Virulence factor	100	100	96	0
PATRIC_VF	Shigella flexneri 06-3102	fig|peg.2226	UPF0118 inner membrane protein YdiK		Virulence	99	100	89	0
Victors	Shigella flexneri 06-3102	fig|peg.2226	UPF0118 inner membrane protein YdiK		Virulence factor	99	100	89	0
PATRIC_VF	Shigella flexneri 06-3102	fig|peg.2231	3-dehydroquinate dehydratase I (EC 4.2.1.10)		Intracellular survival and replication	100	100	100	0
Victors	Shigella flexneri 06-3102	fig|peg.2231	3-dehydroquinate dehydratase I (EC 4.2.1.10)		Virulence factor	100	100	100	0
VFDB	Shigella flexneri 06-3102	fig|peg.2232	IS1 protein InsB	Involved in intestinal colonization and persistence.	Adherence,Nonfimbrial	100	100	97	0
VFDB	Shigella flexneri 06-3102	fig|peg.2235	hypothetical protein (probably bogus)	Inhibits lymphocyte activation; acting as adhesin in non-O157:H7 EHEC strains	Adherence	100	100	99	0
VFDB	Shigella flexneri 06-3102	fig|peg.2236	Mobile element protein	Inhibits lymphocyte activation; acting as adhesin in non-O157:H7 EHEC strains	Adherence	100	100	98	0
PATRIC_VF	Shigella flexneri 06-3102	fig|peg.2239	ABC transporter ATP-binding protein YddA		Virulence	62	100	98	0
Victors	Shigella flexneri 06-3102	fig|peg.2239	ABC transporter ATP-binding protein YddA		Virulence factor	62	100	98	0
Victors	Shigella flexneri 06-3102	fig|peg.2240	ABC transporter ATP-binding protein YddA		Virulence factor	34	100	97	6e-134
PATRIC_VF	Shigella flexneri 06-3102	fig|peg.2240	ABC transporter ATP-binding protein YddA		Virulence	34	100	97	2e-134
VFDB	Shigella flexneri 06-3102	fig|peg.2242	IS1 protein InsB	Involved in intestinal colonization and persistence.	Adherence,Nonfimbrial	100	100	97	0
VFDB	Shigella flexneri 06-3102	fig|peg.2244	IS1 protein InsB	Involved in intestinal colonization and persistence.	Adherence,Nonfimbrial	100	100	97	0
VFDB	Shigella flexneri 06-3102	fig|peg.2256	IS1 protein InsB	Involved in intestinal colonization and persistence.	Adherence,Nonfimbrial	100	100	98	0
VFDB	Shigella flexneri 06-3102	fig|peg.2267	Mobile element protein	May account for the early diarrheal phase often observed during shigellosis	Toxin,A-B type,Enterotoxin	100	100	99	0
VFDB	Shigella flexneri 06-3102	fig|peg.2272	IS1 protein InsB	Involved in intestinal colonization and persistence.	Adherence,Nonfimbrial	100	100	97	0
Victors	Shigella flexneri 06-3102	fig|peg.2274	Respiratory nitrate reductase alpha chain (EC 1.7.99.4)		Virulence factor	17	100	83	0
PATRIC_VF	Shigella flexneri 06-3102	fig|peg.2274	Respiratory nitrate reductase alpha chain (EC 1.7.99.4)		Biofilm	17	100	83	0
VFDB	Shigella flexneri 06-3102	fig|peg.2295	Transposase InsD for insertion element IS2	Iron uptake, critical for intracellular growth	Iron uptake,Siderophore	100	100	100	0
VFDB	Shigella flexneri 06-3102	fig|peg.2296	Transposase InsC for insertion element IS2	May account for the early diarrheal phase often observed during shigellosis	Toxin,A-B type,Enterotoxin	88	100	100	0
VFDB	Shigella flexneri 06-3102	fig|peg.2297	Mobile element protein	Inhibits lymphocyte activation; acting as adhesin in non-O157:H7 EHEC strains	Adherence	100	100	98	0
VFDB	Shigella flexneri 06-3102	fig|peg.2298	hypothetical protein (probably bogus)	Inhibits lymphocyte activation; acting as adhesin in non-O157:H7 EHEC strains	Adherence	100	100	99	0
VFDB	Shigella flexneri 06-3102	fig|peg.2306	hypothetical protein (probably bogus)	Inhibits lymphocyte activation; acting as adhesin in non-O157:H7 EHEC strains	Adherence	43	100	97	2.0000000390829628e-24
VFDB	Shigella flexneri 06-3102	fig|peg.2307	hypothetical protein (probably bogus)	Inhibits lymphocyte activation; acting as adhesin in non-O157:H7 EHEC strains	Adherence	41	100	100	2e-22
VFDB	Shigella flexneri 06-3102	fig|peg.2309	Transposase InsN for insertion sequence element IS911	Confers invasiveness, modulates trafficking of E. coli-containing vacuoles and enhances intracellular bacterial survival in brain microvascular endothelial cells (BMECs)	Invasion,Antiphagocytosis	100	100	98	0
VFDB	Shigella flexneri 06-3102	fig|peg.2310	Transposase InsO for insertion sequence element IS911	Confers invasiveness, modulates trafficking of E. coli-containing vacuoles and enhances intracellular bacterial survival in brain microvascular endothelial cells (BMECs)	Invasion,Antiphagocytosis	100	80	89	7e-156
VFDB	Shigella flexneri 06-3102	fig|peg.2311	Mobile element protein	Inhibits lymphocyte activation; acting as adhesin in non-O157:H7 EHEC strains	Adherence	87	100	98	0
PATRIC_VF	Shigella flexneri 06-3102	fig|peg.2312	ATP-dependent helicase HrpA		Virulence	100	98	99	0
Victors	Shigella flexneri 06-3102	fig|peg.2312	ATP-dependent helicase HrpA		Virulence factor	100	98	99	0
VFDB	Shigella flexneri 06-3102	fig|peg.2316	hypothetical protein (probably bogus)	Inhibits lymphocyte activation; acting as adhesin in non-O157:H7 EHEC strains	Adherence	100	100	98	0
VFDB	Shigella flexneri 06-3102	fig|peg.2317	Mobile element protein	Inhibits lymphocyte activation; acting as adhesin in non-O157:H7 EHEC strains	Adherence	100	100	98	0
VFDB	Shigella flexneri 06-3102	fig|peg.2320	Mobile element protein	Inhibits lymphocyte activation; acting as adhesin in non-O157:H7 EHEC strains	Adherence	100	100	98	0
VFDB	Shigella flexneri 06-3102	fig|peg.2321	hypothetical protein (probably bogus)	Inhibits lymphocyte activation; acting as adhesin in non-O157:H7 EHEC strains	Adherence	100	100	99	0
Victors	Shigella flexneri 06-3102	fig|peg.2323	Phosphatidate cytidylyltransferase (EC 2.7.7.41)		Virulence factor	80	100	93	0
PATRIC_VF	Shigella flexneri 06-3102	fig|peg.2323	Phosphatidate cytidylyltransferase (EC 2.7.7.41)		Virulence	80	100	93	0
VFDB	Shigella flexneri 06-3102	fig|peg.2326	IS1 protein InsB	Involved in intestinal colonization and persistence.	Adherence,Nonfimbrial	100	100	96	0
VFDB	Shigella flexneri 06-3102	fig|peg.2333	Putative metabolite transport protein yaaU	Involved in intestinal colonization and persistence.	Adherence,Nonfimbrial	18	100	96	9e-36
VFDB	Shigella flexneri 06-3102	fig|peg.2334	IS1 protein InsB	Involved in intestinal colonization and persistence.	Adherence,Nonfimbrial	100	100	98	0
Victors	Shigella flexneri 06-3102	fig|peg.2340	Universal stress protein F		Virulence factor	100	100	91	0
PATRIC_VF	Shigella flexneri 06-3102	fig|peg.2340	Universal stress protein F		Virulence	100	100	91	0
VFDB	Shigella flexneri 06-3102	fig|peg.2362	Transposase InsO for insertion sequence element IS911	Confers invasiveness, modulates trafficking of E. coli-containing vacuoles and enhances intracellular bacterial survival in brain microvascular endothelial cells (BMECs)	Invasion,Antiphagocytosis	100	77	89	0
VFDB	Shigella flexneri 06-3102	fig|peg.2365	Transposase InsN for insertion sequence element IS911	Confers invasiveness, modulates trafficking of E. coli-containing vacuoles and enhances intracellular bacterial survival in brain microvascular endothelial cells (BMECs)	Invasion,Antiphagocytosis	100	100	98	0
PATRIC_VF	Shigella flexneri 06-3102	fig|peg.2367	Murein peptide ABC transporter, substrate-binding protein (requires DppBCDF)		Cell surface and membrane proteins	98	100	99	0
Victors	Shigella flexneri 06-3102	fig|peg.2367	Murein peptide ABC transporter, substrate-binding protein (requires DppBCDF)		Virulence factor	98	100	99	0
VFDB	Shigella flexneri 06-3102	fig|peg.2369	hypothetical protein (probably bogus)	Inhibits lymphocyte activation; acting as adhesin in non-O157:H7 EHEC strains	Adherence	100	100	99	0
Victors	Shigella flexneri 06-3102	fig|peg.2370	Mobile element protein		Virulence factor	43	100	98	5e-157
VFDB	Shigella flexneri 06-3102	fig|peg.2370	Mobile element protein	Involved in intestinal colonization and persistence.	Adherence,Nonfimbrial	100	100	99	3e-163
VFDB	Shigella flexneri 06-3102	fig|peg.2371	IS, phage, Tn; Transposon-related functions	Involved in intestinal colonization and persistence.	Adherence,Nonfimbrial	100	100	96	0
VFDB	Shigella flexneri 06-3102	fig|peg.2372	Mobile element protein	Inhibits lymphocyte activation; acting as adhesin in non-O157:H7 EHEC strains	Adherence	100	100	99	0
PATRIC_VF	Shigella flexneri 06-3102	fig|peg.2396	Lipid A biosynthesis myristoyltransferase (EC 2.3.1.243)		LPS (Lipopolysaccharide)	96	99	99	0
Victors	Shigella flexneri 06-3102	fig|peg.2396	Lipid A biosynthesis myristoyltransferase (EC 2.3.1.243)		Virulence factor	100	100	100	0
Victors	Shigella flexneri 06-3102	fig|peg.2398	Zinc ABC transporter, substrate-binding protein ZnuA		Virulence factor	100	88	86	0
PATRIC_VF	Shigella flexneri 06-3102	fig|peg.2398	Zinc ABC transporter, substrate-binding protein ZnuA		Virulence,Zinc uptake	100	88	86	0
Victors	Shigella flexneri 06-3102	fig|peg.2399	Zinc ABC transporter, ATP-binding protein ZnuC		Virulence factor	100	100	94	0
PATRIC_VF	Shigella flexneri 06-3102	fig|peg.2399	Zinc ABC transporter, ATP-binding protein ZnuC		Virulence	100	100	94	0
Victors	Shigella flexneri 06-3102	fig|peg.2400	Zinc ABC transporter, permease protein ZnuB		Virulence factor	100	100	96	0
PATRIC_VF	Shigella flexneri 06-3102	fig|peg.2400	Zinc ABC transporter, permease protein ZnuB		Virulence	100	100	96	0
PATRIC_VF	Shigella flexneri 06-3102	fig|peg.2401	Holliday junction DNA helicase RuvB		Intracellular survival and replication	100	91	96	0
Victors	Shigella flexneri 06-3102	fig|peg.2401	Holliday junction DNA helicase RuvB		Virulence factor	100	100	96	0
VFDB	Shigella flexneri 06-3102	fig|peg.2409	Mobile element protein	Confers invasiveness, modulates trafficking of E. coli-containing vacuoles and enhances intracellular bacterial survival in brain microvascular endothelial cells (BMECs)	Invasion,Antiphagocytosis	100	100	97	0
VFDB	Shigella flexneri 06-3102	fig|peg.2432	Mobile element protein	Confers invasiveness, modulates trafficking of E. coli-containing vacuoles and enhances intracellular bacterial survival in brain microvascular endothelial cells (BMECs)	Invasion,Antiphagocytosis	100	100	97	0
VFDB	Shigella flexneri 06-3102	fig|peg.2438	hypothetical protein (probably bogus)	Inhibits lymphocyte activation; acting as adhesin in non-O157:H7 EHEC strains	Adherence	41	100	100	2e-22
VFDB	Shigella flexneri 06-3102	fig|peg.2439	Mobile element protein	Inhibits lymphocyte activation; acting as adhesin in non-O157:H7 EHEC strains	Adherence	100	100	99	0
VFDB	Shigella flexneri 06-3102	fig|peg.2448	Transposase InsO for insertion sequence element IS911	Confers invasiveness, modulates trafficking of E. coli-containing vacuoles and enhances intracellular bacterial survival in brain microvascular endothelial cells (BMECs)	Invasion,Antiphagocytosis	100	80	89	7e-156
VFDB	Shigella flexneri 06-3102	fig|peg.2449	Transposase InsN for insertion sequence element IS911	Confers invasiveness, modulates trafficking of E. coli-containing vacuoles and enhances intracellular bacterial survival in brain microvascular endothelial cells (BMECs)	Invasion,Antiphagocytosis	100	100	98	0
VFDB	Shigella flexneri 06-3102	fig|peg.2461	Mobile element protein	Involved in intestinal colonization and persistence.	Adherence,Nonfimbrial	100	100	98	1e-162
Victors	Shigella flexneri 06-3102	fig|peg.2461	Mobile element protein		Virulence factor	43	100	98	9e-158
VFDB	Shigella flexneri 06-3102	fig|peg.2462	IS, phage, Tn; Transposon-related functions	Involved in intestinal colonization and persistence.	Adherence,Nonfimbrial	100	100	96	0
VFDB	Shigella flexneri 06-3102	fig|peg.2464	Flagellar biosynthesis protein FlhA	Required for efficient cellular invasion.; YplA, a phospholipase is secreted by this type III flagellum secretion system. YplA is required for survival of Y. enterocolitica in the Peyer's patches and for stimulation of the acute inflammatory response of the host to the infection.	Secretion,Invasion,Motility	66	99	81	0
VFDB	Shigella flexneri 06-3102	fig|peg.2465	Flagellar biosynthesis protein FlhA	Required for efficient cellular invasion.; YplA, a phospholipase is secreted by this type III flagellum secretion system. YplA is required for survival of Y. enterocolitica in the Peyer's patches and for stimulation of the acute inflammatory response of the host to the infection.	Secretion,Invasion,Motility	27	93	93	0
VFDB	Shigella flexneri 06-3102	fig|peg.2467	Transposase InsO for insertion sequence element IS911	Confers invasiveness, modulates trafficking of E. coli-containing vacuoles and enhances intracellular bacterial survival in brain microvascular endothelial cells (BMECs)	Invasion,Antiphagocytosis	100	80	89	7e-156
VFDB	Shigella flexneri 06-3102	fig|peg.2468	Transposase InsN for insertion sequence element IS911	Confers invasiveness, modulates trafficking of E. coli-containing vacuoles and enhances intracellular bacterial survival in brain microvascular endothelial cells (BMECs)	Invasion,Antiphagocytosis	100	100	98	0
VFDB	Shigella flexneri 06-3102	fig|peg.2470	hypothetical protein (probably bogus)	Inhibits lymphocyte activation; acting as adhesin in non-O157:H7 EHEC strains	Adherence	41	100	100	2e-22
VFDB	Shigella flexneri 06-3102	fig|peg.2471	Mobile element protein	Inhibits lymphocyte activation; acting as adhesin in non-O157:H7 EHEC strains	Adherence	100	100	99	0
VFDB	Shigella flexneri 06-3102	fig|peg.2483	Flagellar transcriptional activator FlhC	Required for efficient cellular invasion.; YplA, a phospholipase is secreted by this type III flagellum secretion system. YplA is required for survival of Y. enterocolitica in the Peyer's patches and for stimulation of the acute inflammatory response of the host to the infection.	Secretion,Invasion,Motility	100	100	82	0
VFDB	Shigella flexneri 06-3102	fig|peg.2485	IS1 protein InsB	Involved in intestinal colonization and persistence.	Adherence,Nonfimbrial	100	100	98	0
PATRIC_VF	Shigella flexneri 06-3102	fig|peg.2506	BarA-associated response regulator UvrY (= GacA = SirA)		Intracellular survival and replication,Invasion	100	100	96	0
Victors	Shigella flexneri 06-3102	fig|peg.2506	BarA-associated response regulator UvrY (= GacA = SirA)		Virulence factor	100	100	96	0
Victors	Shigella flexneri 06-3102	fig|peg.2508	N-3-oxohexanoyl-L-homoserine lactone quorum-sensing transcriptional activator @ N-3-oxooctanoyl-L-homoserine lactone quorum-sensing transcriptional activator		Virulence factor	86	99	96	0
PATRIC_VF	Shigella flexneri 06-3102	fig|peg.2508	N-3-oxohexanoyl-L-homoserine lactone quorum-sensing transcriptional activator @ N-3-oxooctanoyl-L-homoserine lactone quorum-sensing transcriptional activator		Virulence,Regulation of gene expression,Quorum sensing system	86	99	96	0
VFDB	Shigella flexneri 06-3102	fig|peg.2515	RNA polymerase sigma factor for flagellar operon	Required for efficient cellular invasion.; YplA, a phospholipase is secreted by this type III flagellum secretion system. YplA is required for survival of Y. enterocolitica in the Peyer's patches and for stimulation of the acute inflammatory response of the host to the infection.	Secretion,Invasion,Motility	30	100	95	9.80908925027372e-45
PATRIC_VF	Shigella flexneri 06-3102	fig|peg.2530	Outer membrane porin OmpD		Cell surface and membrane proteins	95	98	80	0
VFDB	Shigella flexneri 06-3102	fig|peg.2539	Flagellar motor switch protein FliG	Required for efficient cellular invasion.; YplA, a phospholipase is secreted by this type III flagellum secretion system. YplA is required for survival of Y. enterocolitica in the Peyer's patches and for stimulation of the acute inflammatory response of the host to the infection.	Secretion,Invasion,Motility	99	99	83	0
VFDB	Shigella flexneri 06-3102	fig|peg.2541	Flagellum-specific ATP synthase FliI	Required for efficient cellular invasion.; YplA, a phospholipase is secreted by this type III flagellum secretion system. YplA is required for survival of Y. enterocolitica in the Peyer's patches and for stimulation of the acute inflammatory response of the host to the infection.	Secretion,Invasion,Motility	99	96	83	0
VFDB	Shigella flexneri 06-3102	fig|peg.2545	Flagellar motor switch protein FliM	Required for efficient cellular invasion.; YplA, a phospholipase is secreted by this type III flagellum secretion system. YplA is required for survival of Y. enterocolitica in the Peyer's patches and for stimulation of the acute inflammatory response of the host to the infection.	Secretion,Invasion,Motility	99	99	84	0
VFDB	Shigella flexneri 06-3102	fig|peg.2549	Flagellar biosynthesis protein FliP	Required for efficient cellular invasion.; YplA, a phospholipase is secreted by this type III flagellum secretion system. YplA is required for survival of Y. enterocolitica in the Peyer's patches and for stimulation of the acute inflammatory response of the host to the infection.	Secretion,Invasion,Motility	81	100	86	0
PATRIC_VF	Shigella flexneri 06-3102	fig|peg.2550	Flagellar biosynthesis protein FliQ		Virulence	100	100	95	0
Victors	Shigella flexneri 06-3102	fig|peg.2550	Flagellar biosynthesis protein FliQ		Virulence factor	100	100	95	1.401298464324817e-45
VFDB	Shigella flexneri 06-3102	fig|peg.2568	Transposase InsD for insertion element IS2	Iron uptake, critical for intracellular growth	Iron uptake,Siderophore	100	100	97	0
VFDB	Shigella flexneri 06-3102	fig|peg.2569	Transposase InsC for insertion element IS2	May account for the early diarrheal phase often observed during shigellosis	Toxin,A-B type,Enterotoxin	88	100	100	0
VFDB	Shigella flexneri 06-3102	fig|peg.2572	IS1 protein InsB	Involved in intestinal colonization and persistence.	Adherence,Nonfimbrial	100	100	98	0
Victors	Shigella flexneri 06-3102	fig|peg.2576	5-hydroxyisourate hydrolase (EC 3.5.2.17)		Virulence factor	100	100	99	0
PATRIC_VF	Shigella flexneri 06-3102	fig|peg.2576	5-hydroxyisourate hydrolase (EC 3.5.2.17)		Virulence	100	100	99	0
VFDB	Shigella flexneri 06-3102	fig|peg.2587	Mobile element protein	Inhibits lymphocyte activation; acting as adhesin in non-O157:H7 EHEC strains	Adherence	100	100	97	0
VFDB	Shigella flexneri 06-3102	fig|peg.2588	hypothetical protein (probably bogus)	Inhibits lymphocyte activation; acting as adhesin in non-O157:H7 EHEC strains	Adherence	100	100	99	0
Victors	Shigella flexneri 06-3102	fig|peg.2596	Uncharacterized protein, YdfU family		Virulence factor	98	91	84	0
PATRIC_VF	Shigella flexneri 06-3102	fig|peg.2596	Uncharacterized protein, YdfU family		Virulence	98	91	84	0
PATRIC_VF	Shigella flexneri 06-3102	fig|peg.2602	Protein MtfA		Virulence	100	100	80	0
Victors	Shigella flexneri 06-3102	fig|peg.2602	Protein MtfA		Virulence factor	100	100	80	0
VFDB	Shigella flexneri 06-3102	fig|peg.2603	hypothetical protein	FyuA/Psn-Irp system uses yersiniabactin, a siderophore that can remove iron from a number of mammalian proteins, due to its extremely high affinity for ferric iron	Iron uptake,Siderophore	7	100	96	0.0000000000000059999998100067255
VFDB	Shigella flexneri 06-3102	fig|peg.2604	Mobile element protein	FyuA/Psn-Irp system uses yersiniabactin, a siderophore that can remove iron from a number of mammalian proteins, due to its extremely high affinity for ferric iron	Iron uptake,Siderophore	59	100	99	0
VFDB	Shigella flexneri 06-3102	fig|peg.2605	Transposase InsO for insertion sequence element IS911	Confers invasiveness, modulates trafficking of E. coli-containing vacuoles and enhances intracellular bacterial survival in brain microvascular endothelial cells (BMECs)	Invasion,Antiphagocytosis	100	80	88	4e-155
VFDB	Shigella flexneri 06-3102	fig|peg.2606	Transposase InsN for insertion sequence element IS911	Confers invasiveness, modulates trafficking of E. coli-containing vacuoles and enhances intracellular bacterial survival in brain microvascular endothelial cells (BMECs)	Invasion,Antiphagocytosis	100	100	98	0
VFDB	Shigella flexneri 06-3102	fig|peg.2608	hypothetical protein (probably bogus)	Inhibits lymphocyte activation; acting as adhesin in non-O157:H7 EHEC strains	Adherence	100	100	95	0
VFDB	Shigella flexneri 06-3102	fig|peg.2609	Mobile element protein	Inhibits lymphocyte activation; acting as adhesin in non-O157:H7 EHEC strains	Adherence	100	100	98	0
PATRIC_VF	Shigella flexneri 06-3102	fig|peg.2620	Cobalamin synthase (EC 2.7.8.26)		Cellular metabolism	100	100	82	0
Victors	Shigella flexneri 06-3102	fig|peg.2620	Cobalamin synthase (EC 2.7.8.26)		Virulence factor	100	100	82	0
VFDB	Shigella flexneri 06-3102	fig|peg.2622	Mobile element protein	Inhibits lymphocyte activation; acting as adhesin in non-O157:H7 EHEC strains	Adherence	100	100	98	0
VFDB	Shigella flexneri 06-3102	fig|peg.2623	hypothetical protein (probably bogus)	Inhibits lymphocyte activation; acting as adhesin in non-O157:H7 EHEC strains	Adherence	100	100	98	0
VFDB	Shigella flexneri 06-3102	fig|peg.2624	IS, phage, Tn; Transposon-related functions	Involved in intestinal colonization and persistence.	Adherence,Nonfimbrial	100	100	97	0
Victors	Shigella flexneri 06-3102	fig|peg.2625	Mobile element protein		Virulence factor	43	100	98	5e-157
VFDB	Shigella flexneri 06-3102	fig|peg.2625	Mobile element protein	Involved in intestinal colonization and persistence.	Adherence,Nonfimbrial	100	100	99	3e-163
VFDB	Shigella flexneri 06-3102	fig|peg.2631	Mobile element protein	Involved in intestinal colonization and persistence.	Adherence,Nonfimbrial	100	100	98	3e-162
Victors	Shigella flexneri 06-3102	fig|peg.2631	Mobile element protein		Virulence factor	43	100	97	4e-156
VFDB	Shigella flexneri 06-3102	fig|peg.2632	IS, phage, Tn; Transposon-related functions	Involved in intestinal colonization and persistence.	Adherence,Nonfimbrial	100	100	98	0
VFDB	Shigella flexneri 06-3102	fig|peg.2634	Transposase InsO for insertion sequence element IS911	Confers invasiveness, modulates trafficking of E. coli-containing vacuoles and enhances intracellular bacterial survival in brain microvascular endothelial cells (BMECs)	Invasion,Antiphagocytosis	55	100	87	0
VFDB	Shigella flexneri 06-3102	fig|peg.2637	Mobile element protein	Inhibits lymphocyte activation; acting as adhesin in non-O157:H7 EHEC strains	Adherence	100	100	98	0
VFDB	Shigella flexneri 06-3102	fig|peg.2638	hypothetical protein (probably bogus)	Inhibits lymphocyte activation; acting as adhesin in non-O157:H7 EHEC strains	Adherence	100	100	98	0
VFDB	Shigella flexneri 06-3102	fig|peg.2640	Transposase InsD for insertion element IS2	Iron uptake, critical for intracellular growth	Iron uptake,Siderophore	100	100	100	0
VFDB	Shigella flexneri 06-3102	fig|peg.2641	Transposase InsC for insertion element IS2	May account for the early diarrheal phase often observed during shigellosis	Toxin,A-B type,Enterotoxin	88	100	100	0
VFDB	Shigella flexneri 06-3102	fig|peg.2653	IS1 protein InsB	Involved in intestinal colonization and persistence.	Adherence,Nonfimbrial	100	100	98	0
Victors	Shigella flexneri 06-3102	fig|peg.2664	UDP-glucose 6-dehydrogenase (EC 1.1.1.22)		Virulence factor	23	100	92	5e-53
PATRIC_VF	Shigella flexneri 06-3102	fig|peg.2664	UDP-glucose 6-dehydrogenase (EC 1.1.1.22)		Virulence	23	100	92	2e-53
PATRIC_VF	Shigella flexneri 06-3102	fig|peg.2665	UDP-glucose 6-dehydrogenase (EC 1.1.1.22)		Virulence	73	99	87	0
Victors	Shigella flexneri 06-3102	fig|peg.2665	UDP-glucose 6-dehydrogenase (EC 1.1.1.22)		Virulence factor	73	99	87	0
PATRIC_VF	Shigella flexneri 06-3102	fig|peg.2672	enzyme; Central intermediary metabolism: Sugar-nucleotide biosynthesis, conversions		LPS (Lipopolysaccharide),Modulate host immune response	100	100	100	0
Victors	Shigella flexneri 06-3102	fig|peg.2672	enzyme; Central intermediary metabolism: Sugar-nucleotide biosynthesis, conversions		Virulence factor	100	100	100	0
PATRIC_VF	Shigella flexneri 06-3102	fig|peg.2677	Glucose-1-phosphate thymidylyltransferase (EC 2.7.7.24)		Virulence	99	99	92	0
Victors	Shigella flexneri 06-3102	fig|peg.2677	Glucose-1-phosphate thymidylyltransferase (EC 2.7.7.24)		Virulence factor	99	99	92	0
Victors	Shigella flexneri 06-3102	fig|peg.2678	dTDP-4-dehydrorhamnose reductase (EC 1.1.1.133)		Virulence factor	100	100	85	0
PATRIC_VF	Shigella flexneri 06-3102	fig|peg.2678	dTDP-4-dehydrorhamnose reductase (EC 1.1.1.133)		Virulence	100	100	85	0
PATRIC_VF	Shigella flexneri 06-3102	fig|peg.2679	dTDP-glucose 4,6-dehydratase (EC 4.2.1.46)		Virulence	100	100	88	0
Victors	Shigella flexneri 06-3102	fig|peg.2679	dTDP-glucose 4,6-dehydratase (EC 4.2.1.46)		Virulence factor	100	100	88	0
Victors	Shigella flexneri 06-3102	fig|peg.2680	UTP--glucose-1-phosphate uridylyltransferase (EC 2.7.7.9)		Virulence factor	100	100	93	0
PATRIC_VF	Shigella flexneri 06-3102	fig|peg.2680	UTP--glucose-1-phosphate uridylyltransferase (EC 2.7.7.9)		Virulence	87	100	93	0
Victors	Shigella flexneri 06-3102	fig|peg.2686	Phosphomannomutase (EC 5.4.2.8) => Colanic acid		Virulence factor	100	96	96	0.0
PATRIC_VF	Shigella flexneri 06-3102	fig|peg.2686	Phosphomannomutase (EC 5.4.2.8) => Colanic acid		Virulence	100	96	96	0.0
VFDB	Shigella flexneri 06-3102	fig|peg.2695	IS1 protein InsB	Involved in intestinal colonization and persistence.	Adherence,Nonfimbrial	100	100	97	0
PATRIC_VF	Shigella flexneri 06-3102	fig|peg.2718	Uncharacterized protease YegQ		Virulence	100	100	96	0
Victors	Shigella flexneri 06-3102	fig|peg.2718	Uncharacterized protease YegQ		Virulence factor	100	100	96	0
VFDB	Shigella flexneri 06-3102	fig|peg.2723	IS1 protein InsB	Involved in intestinal colonization and persistence.	Adherence,Nonfimbrial	100	100	98	0
VFDB	Shigella flexneri 06-3102	fig|peg.2724	Mobile element protein	Involved in intestinal colonization and persistence.	Adherence,Nonfimbrial	18	96	94	2e-34
PATRIC_VF	Shigella flexneri 06-3102	fig|peg.2725	PTS system, galactitol-specific IIC component		Biofilm	100	100	98	0
PATRIC_VF	Shigella flexneri 06-3102	fig|peg.2726	PTS system, galactitol-specific IIB component (EC 2.7.1.69)		Biofilm	100	100	95	0
PATRIC_VF	Shigella flexneri 06-3102	fig|peg.2728	Tagatose-6-phosphate kinase GatZ (EC 2.7.1.144)		Biofilm	100	100	98	0
VFDB	Shigella flexneri 06-3102	fig|peg.2746	IS1 protein InsB	Involved in intestinal colonization and persistence.	Adherence,Nonfimbrial	100	100	97	0
VFDB	Shigella flexneri 06-3102	fig|peg.2747	Mobile element protein	Involved in intestinal colonization and persistence.	Adherence,Nonfimbrial	19	96	89	9e-35
VFDB	Shigella flexneri 06-3102	fig|peg.2752	hypothetical protein (probably bogus)	Inhibits lymphocyte activation; acting as adhesin in non-O157:H7 EHEC strains	Adherence	100	100	98	0
VFDB	Shigella flexneri 06-3102	fig|peg.2753	Mobile element protein	Inhibits lymphocyte activation; acting as adhesin in non-O157:H7 EHEC strains	Adherence	86	99	98	3e-177
VFDB	Shigella flexneri 06-3102	fig|peg.2756	IS1 protein InsB	Involved in intestinal colonization and persistence.	Adherence,Nonfimbrial	100	100	97	0
VFDB	Shigella flexneri 06-3102	fig|peg.2767	IS1 protein InsB	Involved in intestinal colonization and persistence.	Adherence,Nonfimbrial	100	100	97	0
VFDB	Shigella flexneri 06-3102	fig|peg.2768	Mobile element protein	Involved in intestinal colonization and persistence.	Adherence,Nonfimbrial	18	95	94	2e-34
VFDB	Shigella flexneri 06-3102	fig|peg.2771	IS1 protein InsB	Involved in intestinal colonization and persistence.	Adherence,Nonfimbrial	100	100	97	0
VFDB	Shigella flexneri 06-3102	fig|peg.2776	Transposase InsG for insertion sequence element IS4	Inhibits lymphocyte activation; acting as adhesin in non-O157:H7 EHEC strains	Adherence	100	38	99	9e-81
VFDB	Shigella flexneri 06-3102	fig|peg.2787	IS1 protein InsB	Involved in intestinal colonization and persistence.	Adherence,Nonfimbrial	100	100	97	0
VFDB	Shigella flexneri 06-3102	fig|peg.2789	Mobile element protein	Involved in intestinal colonization and persistence.	Adherence,Nonfimbrial	100	100	99	0
Victors	Shigella flexneri 06-3102	fig|peg.2790	Mobile element protein		Virulence factor	43	100	97	5e-156
VFDB	Shigella flexneri 06-3102	fig|peg.2790	Mobile element protein	Involved in intestinal colonization and persistence.	Adherence,Nonfimbrial	100	100	98	5e-162
Victors	Shigella flexneri 06-3102	fig|peg.2798	Periplasmic beta-glucosidase (EC 3.2.1.21)		Virulence factor	98	100	92	0
PATRIC_VF	Shigella flexneri 06-3102	fig|peg.2798	Periplasmic beta-glucosidase (EC 3.2.1.21)		Virulence	98	100	92	0
Victors	Shigella flexneri 06-3102	fig|peg.2813	SanA protein		Virulence factor	100	100	100	0
PATRIC_VF	Shigella flexneri 06-3102	fig|peg.2816	NAD-dependent dihydropyrimidine dehydrogenase subunit PreA (EC 1.3.1.1)		Virulence	29	100	91	0
Victors	Shigella flexneri 06-3102	fig|peg.2816	NAD-dependent dihydropyrimidine dehydrogenase subunit PreA (EC 1.3.1.1)		Virulence factor	29	100	91	0
Victors	Shigella flexneri 06-3102	fig|peg.2817	NAD-dependent dihydropyrimidine dehydrogenase subunit PreA (EC 1.3.1.1)		Virulence factor	69	98	93	0
PATRIC_VF	Shigella flexneri 06-3102	fig|peg.2817	NAD-dependent dihydropyrimidine dehydrogenase subunit PreA (EC 1.3.1.1)		Virulence	69	98	93	0
PATRIC_VF	Shigella flexneri 06-3102	fig|peg.2819	Galactose/methyl galactoside ABC transport system, ATP-binding protein MglA (EC 3.6.3.17)		Virulence	100	100	99	0
Victors	Shigella flexneri 06-3102	fig|peg.2819	Galactose/methyl galactoside ABC transport system, ATP-binding protein MglA (EC 3.6.3.17)		Virulence factor	100	100	99	0
VFDB	Shigella flexneri 06-3102	fig|peg.2844	IS1 protein InsB	Involved in intestinal colonization and persistence.	Adherence,Nonfimbrial	100	100	98	0
VFDB	Shigella flexneri 06-3102	fig|peg.2845	Mobile element protein	Involved in intestinal colonization and persistence.	Adherence,Nonfimbrial	18	90	96	6e-36
PATRIC_VF	Shigella flexneri 06-3102	fig|peg.2894	Outer membrane porin OmpC		Invasion,Cell-to-cell spread	100	100	100	0
Victors	Shigella flexneri 06-3102	fig|peg.2894	Outer membrane porin OmpC		Virulence factor	100	100	100	0
VFDB	Shigella flexneri 06-3102	fig|peg.2904	Transposase InsO for insertion sequence element IS911	Confers invasiveness, modulates trafficking of E. coli-containing vacuoles and enhances intracellular bacterial survival in brain microvascular endothelial cells (BMECs)	Invasion,Antiphagocytosis	100	80	89	7e-156
VFDB	Shigella flexneri 06-3102	fig|peg.2905	Transposase InsN for insertion sequence element IS911	Confers invasiveness, modulates trafficking of E. coli-containing vacuoles and enhances intracellular bacterial survival in brain microvascular endothelial cells (BMECs)	Invasion,Antiphagocytosis	100	100	98	0
Victors	Shigella flexneri 06-3102	fig|peg.2910	DNA gyrase subunit A (EC 5.99.1.3)		Virulence factor	98	99	92	0
VFDB	Shigella flexneri 06-3102	fig|peg.2914	Transposase InsC for insertion element IS2	May account for the early diarrheal phase often observed during shigellosis	Toxin,A-B type,Enterotoxin	100	100	98	0
VFDB	Shigella flexneri 06-3102	fig|peg.2915	Transposase InsD for insertion element IS2	Iron uptake, critical for intracellular growth	Iron uptake,Siderophore	100	100	100	0
VFDB	Shigella flexneri 06-3102	fig|peg.2951	IS1 protein InsB	Involved in intestinal colonization and persistence.	Adherence,Nonfimbrial	100	100	97	0
Victors	Shigella flexneri 06-3102	fig|peg.2961	NADH-ubiquinone oxidoreductase chain G (EC 1.6.5.3)		Virulence factor	100	100	94	0
PATRIC_VF	Shigella flexneri 06-3102	fig|peg.2961	NADH-ubiquinone oxidoreductase chain G (EC 1.6.5.3)		Virulence	100	100	94	0
Victors	Shigella flexneri 06-3102	fig|peg.3009	Chorismate synthase (EC 4.2.3.5)		Virulence factor	100	100	95	0
PATRIC_VF	Shigella flexneri 06-3102	fig|peg.3009	Chorismate synthase (EC 4.2.3.5)		Virulence	100	100	95	0
VFDB	Shigella flexneri 06-3102	fig|peg.3022	IS1 protein InsB	Involved in intestinal colonization and persistence.	Adherence,Nonfimbrial	100	100	97	0
VFDB	Shigella flexneri 06-3102	fig|peg.3023	Mobile element protein	Involved in intestinal colonization and persistence.	Adherence,Nonfimbrial	17	84	96	7e-35
Victors	Shigella flexneri 06-3102	fig|peg.3030	Outer-membrane-phospholipid-binding lipoprotein MlaA		Virulence factor	100	100	100	0
PATRIC_VF	Shigella flexneri 06-3102	fig|peg.3030	Outer-membrane-phospholipid-binding lipoprotein MlaA		Cell-to-cell spread	100	100	100	0
VFDB	Shigella flexneri 06-3102	fig|peg.3034	Transposase InsO for insertion sequence element IS911	Confers invasiveness, modulates trafficking of E. coli-containing vacuoles and enhances intracellular bacterial survival in brain microvascular endothelial cells (BMECs)	Invasion,Antiphagocytosis	100	80	89	7e-156
VFDB	Shigella flexneri 06-3102	fig|peg.3035	Transposase InsN for insertion sequence element IS911	Confers invasiveness, modulates trafficking of E. coli-containing vacuoles and enhances intracellular bacterial survival in brain microvascular endothelial cells (BMECs)	Invasion,Antiphagocytosis	100	100	98	0
VFDB	Shigella flexneri 06-3102	fig|peg.3040	D-serine permease DsdX	Inhibits lymphocyte activation; acting as adhesin in non-O157:H7 EHEC strains	Adherence	16	100	98	2.942726775082116e-44
VFDB	Shigella flexneri 06-3102	fig|peg.3041	D-serine ammonia-lyase (EC 4.3.1.18)	Inhibits lymphocyte activation; acting as adhesin in non-O157:H7 EHEC strains	Adherence	99	99	98	0
PATRIC_VF	Shigella flexneri 06-3102	fig|peg.3045	Hybrid sensory histidine kinase in two-component regulatory system with EvgA		Virulence	100	100	97	0
Victors	Shigella flexneri 06-3102	fig|peg.3045	Hybrid sensory histidine kinase in two-component regulatory system with EvgA		Virulence factor	100	100	97	0
Victors	Shigella flexneri 06-3102	fig|peg.3047	Uncharacterized transporter YfdV		Virulence factor	100	100	99	0
PATRIC_VF	Shigella flexneri 06-3102	fig|peg.3047	Uncharacterized transporter YfdV		Virulence	100	100	99	0
VFDB	Shigella flexneri 06-3102	fig|peg.3116	IS1 protein InsB	Involved in intestinal colonization and persistence.	Adherence,Nonfimbrial	100	100	97	0
VFDB	Shigella flexneri 06-3102	fig|peg.3117	putative IS1 encoded protein	Involved in intestinal colonization and persistence.	Adherence,Nonfimbrial	17	84	96	1e-34
PATRIC_VF	Shigella flexneri 06-3102	fig|peg.3176	Polyphosphate kinase (EC 2.7.4.1)		Virulence	100	100	95	0
Victors	Shigella flexneri 06-3102	fig|peg.3176	Polyphosphate kinase (EC 2.7.4.1)		Virulence factor	100	100	95	0
VFDB	Shigella flexneri 06-3102	fig|peg.3179	hypothetical protein (probably bogus)	Inhibits lymphocyte activation; acting as adhesin in non-O157:H7 EHEC strains	Adherence	100	100	98	0
VFDB	Shigella flexneri 06-3102	fig|peg.3180	Mobile element protein	Inhibits lymphocyte activation; acting as adhesin in non-O157:H7 EHEC strains	Adherence	100	100	98	0
Victors	Shigella flexneri 06-3102	fig|peg.3186	GMP synthase [glutamine-hydrolyzing], amidotransferase subunit (EC 6.3.5.2) / GMP synthase [glutamine-hydrolyzing], ATP pyrophosphatase subunit (EC 6.3.5.2)		Virulence factor	100	100	100	0
PATRIC_VF	Shigella flexneri 06-3102	fig|peg.3186	GMP synthase [glutamine-hydrolyzing], amidotransferase subunit (EC 6.3.5.2) / GMP synthase [glutamine-hydrolyzing], ATP pyrophosphatase subunit (EC 6.3.5.2)		Cellular metabolism	100	100	100	0
Victors	Shigella flexneri 06-3102	fig|peg.3187	Inosine-5'-monophosphate dehydrogenase (EC 1.1.1.205) / CBS domain		Virulence factor	100	100	100	0
PATRIC_VF	Shigella flexneri 06-3102	fig|peg.3187	Inosine-5'-monophosphate dehydrogenase (EC 1.1.1.205) / CBS domain		Cellular metabolism	100	100	100	0
VFDB	Shigella flexneri 06-3102	fig|peg.3199	Mobile element protein	Confers invasiveness, modulates trafficking of E. coli-containing vacuoles and enhances intracellular bacterial survival in brain microvascular endothelial cells (BMECs)	Invasion,Antiphagocytosis	100	100	97	0
Victors	Shigella flexneri 06-3102	fig|peg.3233	Serine hydroxymethyltransferase (EC 2.1.2.1)		Virulence factor	95	100	81	0
Victors	Shigella flexneri 06-3102	fig|peg.3244	Uncharacterized HTH-type transcriptional regulator YfhH		Virulence factor	100	100	99	0
PATRIC_VF	Shigella flexneri 06-3102	fig|peg.3244	Uncharacterized HTH-type transcriptional regulator YfhH		Virulence	100	100	99	0
VFDB	Shigella flexneri 06-3102	fig|peg.3253	Transposase InsC for insertion element IS2	May account for the early diarrheal phase often observed during shigellosis	Toxin,A-B type,Enterotoxin	88	100	100	0
VFDB	Shigella flexneri 06-3102	fig|peg.3254	Transposase InsD for insertion element IS2	Iron uptake, critical for intracellular growth	Iron uptake,Siderophore	100	100	99	0
VFDB	Shigella flexneri 06-3102	fig|peg.3258	hypothetical protein (probably bogus)	Inhibits lymphocyte activation; acting as adhesin in non-O157:H7 EHEC strains	Adherence	100	100	98	0
VFDB	Shigella flexneri 06-3102	fig|peg.3259	Mobile element protein	Inhibits lymphocyte activation; acting as adhesin in non-O157:H7 EHEC strains	Adherence	100	100	98	0
Victors	Shigella flexneri 06-3102	fig|peg.3262	Uncharacterized ferredoxin-like protein YfhL		Virulence factor	70	100	91	9.999999350456404e-39
PATRIC_VF	Shigella flexneri 06-3102	fig|peg.3262	Uncharacterized ferredoxin-like protein YfhL		Virulence	70	100	91	3.000000645916e-39
Victors	Shigella flexneri 06-3102	fig|peg.3283	Thioredoxin 2		Virulence factor	100	100	100	0
PATRIC_VF	Shigella flexneri 06-3102	fig|peg.3283	Thioredoxin 2		Virulence	100	100	100	0
VFDB	Shigella flexneri 06-3102	fig|peg.3289	Transposase InsG for insertion sequence element IS4	Inhibits lymphocyte activation; acting as adhesin in non-O157:H7 EHEC strains	Adherence	100	26	99	9e-79
Victors	Shigella flexneri 06-3102	fig|peg.3293	ClpB protein		Virulence factor	100	100	96	0
PATRIC_VF	Shigella flexneri 06-3102	fig|peg.3293	ClpB protein		Virulence	100	100	96	0
VFDB	Shigella flexneri 06-3102	fig|peg.3294	Transposase InsG for insertion sequence element IS4	Inhibits lymphocyte activation; acting as adhesin in non-O157:H7 EHEC strains	Adherence	100	38	99	9e-81
Victors	Shigella flexneri 06-3102	fig|peg.3319	tmRNA-binding protein SmpB		Virulence factor	97	100	85	0
VFDB	Shigella flexneri 06-3102	fig|peg.3322	Mobile element protein	Involved in intestinal colonization and persistence.	Adherence,Nonfimbrial	13	81	97	8.000000156331851e-25
VFDB	Shigella flexneri 06-3102	fig|peg.3324	IS1 protein InsB	Involved in intestinal colonization and persistence.	Adherence,Nonfimbrial	78	100	96	0
VFDB	Shigella flexneri 06-3102	fig|peg.3325	Transposase InsE for insertion sequence IS3E	Involved in intestinal colonization and persistence.	Adherence,Nonfimbrial	100	100	81	0
VFDB	Shigella flexneri 06-3102	fig|peg.3326	Transposase InsF for insertion sequence IS3 @ Mobile element protein	Inhibits lymphocyte activation; acting as adhesin in non-O157:H7 EHEC strains	Adherence	100	100	85	0
Victors	Shigella flexneri 06-3102	fig|peg.3337	UPF0057 membrane protein YqaE		Virulence factor	100	100	90	2.0000000544904023e-27
PATRIC_VF	Shigella flexneri 06-3102	fig|peg.3337	UPF0057 membrane protein YqaE		Virulence	100	100	90	6.999999901826916e-28
VFDB	Shigella flexneri 06-3102	fig|peg.3338	Transposase InsD for insertion element IS2	Iron uptake, critical for intracellular growth	Iron uptake,Siderophore	100	100	100	0
VFDB	Shigella flexneri 06-3102	fig|peg.3339	Transposase InsC for insertion element IS2	May account for the early diarrheal phase often observed during shigellosis	Toxin,A-B type,Enterotoxin	88	100	100	0
VFDB	Shigella flexneri 06-3102	fig|peg.3398	Formate hydrogenlyase transcriptional activator	Secretes effector proteins to facilitate the replication of intracellular bacteria within membrane-bound Salmonella-containing vacuoles (SCVs)	Secretion,Type III secretion system	99	99	89	0
VFDB	Shigella flexneri 06-3102	fig|peg.3400	IS1 protein InsB	Involved in intestinal colonization and persistence.	Adherence,Nonfimbrial	100	100	98	0
VFDB	Shigella flexneri 06-3102	fig|peg.3402	DNA mismatch repair protein MutS	Delivers at least 13 effector proteins through the host cell plasma membrane, most of them are involved in actin cytoskeleton rearrangements, leading to membrane ruffling and Salmonlla invasion	Secretion,Type III secretion system,Invasion	99	99	94	0
VFDB	Shigella flexneri 06-3102	fig|peg.3409	hypothetical protein (probably bogus)	Inhibits lymphocyte activation; acting as adhesin in non-O157:H7 EHEC strains	Adherence	100	100	99	0
VFDB	Shigella flexneri 06-3102	fig|peg.3410	Mobile element protein	Inhibits lymphocyte activation; acting as adhesin in non-O157:H7 EHEC strains	Adherence	100	100	98	0
PATRIC_VF	Shigella flexneri 06-3102	fig|peg.3417	RNA polymerase sigma factor RpoS		Virulence	100	100	99	0
VFDB	Shigella flexneri 06-3102	fig|peg.3417	RNA polymerase sigma factor RpoS	Necessary for sustaining a log-phase acid tolerance response (ATR), induction a stationary-phase acid survival system, production of thin aggregative fimbriae and expression of spv gene during stationary phase	Regulation,Sigma factor	100	100	99	0
Victors	Shigella flexneri 06-3102	fig|peg.3417	RNA polymerase sigma factor RpoS		Virulence factor	100	100	99	0
Victors	Shigella flexneri 06-3102	fig|peg.3420	Protein-L-isoaspartate O-methyltransferase (EC 2.1.1.77)		Virulence factor	100	100	80	0
VFDB	Shigella flexneri 06-3102	fig|peg.3445	IS1 protein InsB	Involved in intestinal colonization and persistence.	Adherence,Nonfimbrial	100	100	97	0
VFDB	Shigella flexneri 06-3102	fig|peg.3448	Mobile element protein	Involved in intestinal colonization and persistence.	Adherence,Nonfimbrial	19	87	93	4e-36
VFDB	Shigella flexneri 06-3102	fig|peg.3449	IS1 protein InsB	Involved in intestinal colonization and persistence.	Adherence,Nonfimbrial	100	100	97	0
Victors	Shigella flexneri 06-3102	fig|peg.3454	Inactive (p)ppGpp 3'-pyrophosphohydrolase domain / GTP pyrophosphokinase (EC 2.7.6.5), (p)ppGpp synthetase I		Virulence factor	99	99	95	0
PATRIC_VF	Shigella flexneri 06-3102	fig|peg.3454	Inactive (p)ppGpp 3'-pyrophosphohydrolase domain / GTP pyrophosphokinase (EC 2.7.6.5), (p)ppGpp synthetase I		Invasion	99	99	96	0
PATRIC_VF	Shigella flexneri 06-3102	fig|peg.3456	Signal transduction histidine-protein kinase BarA (EC 2.7.13.3)		Intracellular survival and replication,Invasion	100	100	89	0
Victors	Shigella flexneri 06-3102	fig|peg.3456	Signal transduction histidine-protein kinase BarA (EC 2.7.13.3)		Virulence factor	100	100	89	0
VFDB	Shigella flexneri 06-3102	fig|peg.3467	Transposase InsG for insertion sequence element IS4	Inhibits lymphocyte activation; acting as adhesin in non-O157:H7 EHEC strains	Adherence	100	26	99	9e-79
Victors	Shigella flexneri 06-3102	fig|peg.3491	Exodeoxyribonuclease V alpha chain (EC 3.1.11.5)		Virulence factor	100	100	98	0
PATRIC_VF	Shigella flexneri 06-3102	fig|peg.3491	Exodeoxyribonuclease V alpha chain (EC 3.1.11.5)		Virulence	100	100	98	0
PATRIC_VF	Shigella flexneri 06-3102	fig|peg.3517	4-deoxy-L-threo-5-hexosulose-uronate ketol-isomerase (EC 5.3.1.17)		Virulence	100	100	84	0
Victors	Shigella flexneri 06-3102	fig|peg.3517	4-deoxy-L-threo-5-hexosulose-uronate ketol-isomerase (EC 5.3.1.17)		Virulence factor	100	100	97	0
VFDB	Shigella flexneri 06-3102	fig|peg.3520	Transposase InsE for insertion sequence IS3E	Involved in intestinal colonization and persistence.	Adherence,Nonfimbrial	100	100	81	0
VFDB	Shigella flexneri 06-3102	fig|peg.3521	Transposase InsF for insertion sequence IS3 @ Mobile element protein	Inhibits lymphocyte activation; acting as adhesin in non-O157:H7 EHEC strains	Adherence	100	100	85	0
VFDB	Shigella flexneri 06-3102	fig|peg.3537	Transposase InsD for insertion element IS2	Iron uptake, critical for intracellular growth	Iron uptake,Siderophore	100	100	99	0
VFDB	Shigella flexneri 06-3102	fig|peg.3538	Transposase InsC for insertion element IS2	May account for the early diarrheal phase often observed during shigellosis	Toxin,A-B type,Enterotoxin	88	100	100	0
PATRIC_VF	Shigella flexneri 06-3102	fig|peg.3568	D-3-phosphoglycerate dehydrogenase (EC 1.1.1.95)		Virulence	100	100	100	0
Victors	Shigella flexneri 06-3102	fig|peg.3568	D-3-phosphoglycerate dehydrogenase (EC 1.1.1.95)		Virulence factor	100	100	100	0
VFDB	Shigella flexneri 06-3102	fig|peg.3592	IS1 protein InsB	Involved in intestinal colonization and persistence.	Adherence,Nonfimbrial	100	100	97	0
VFDB	Shigella flexneri 06-3102	fig|peg.3593	Mobile element protein	Involved in intestinal colonization and persistence.	Adherence,Nonfimbrial	19	86	91	4e-36
PATRIC_VF	Shigella flexneri 06-3102	fig|peg.3595	Transketolase (EC 2.2.1.1)		Virulence	100	100	99	0
Victors	Shigella flexneri 06-3102	fig|peg.3595	Transketolase (EC 2.2.1.1)		Virulence factor	100	100	99	0
Victors	Shigella flexneri 06-3102	fig|peg.3598	FIG00638983: hypothetical protein		Virulence factor	51	100	97	0
PATRIC_VF	Shigella flexneri 06-3102	fig|peg.3598	FIG00638983: hypothetical protein		Virulence	51	100	97	0
VFDB	Shigella flexneri 06-3102	fig|peg.3599	IS1 protein InsB	Involved in intestinal colonization and persistence.	Adherence,Nonfimbrial	100	100	97	0
VFDB	Shigella flexneri 06-3102	fig|peg.3600	Mobile element protein	Involved in intestinal colonization and persistence.	Adherence,Nonfimbrial	17	93	96	8e-35
PATRIC_VF	Shigella flexneri 06-3102	fig|peg.3601	Biosynthetic arginine decarboxylase (EC 4.1.1.19)		Virulence	100	100	99	0
Victors	Shigella flexneri 06-3102	fig|peg.3601	Biosynthetic arginine decarboxylase (EC 4.1.1.19)		Virulence factor	100	100	99	0
VFDB	Shigella flexneri 06-3102	fig|peg.3621	IS1 protein InsB	Involved in intestinal colonization and persistence.	Adherence,Nonfimbrial	100	100	98	0
VFDB	Shigella flexneri 06-3102	fig|peg.3635	Integrase	Inhibits lymphocyte activation; acting as adhesin in non-O157:H7 EHEC strains	Adherence	10	100	100	2e-27
VFDB	Shigella flexneri 06-3102	fig|peg.3636	Integrase	Iron uptake, critical for intracellular growth	Iron uptake,Siderophore	87	100	100	0
VFDB	Shigella flexneri 06-3102	fig|peg.3638	Putative superfamily I DNA helicases	Iron uptake, critical for intracellular growth	Iron uptake,Siderophore	100	100	99	0
VFDB	Shigella flexneri 06-3102	fig|peg.3641	FIG01068108: hypothetical protein	Iron uptake, critical for intracellular growth	Iron uptake,Siderophore	95	100	100	0
VFDB	Shigella flexneri 06-3102	fig|peg.3642	Per-activated serine protease autotransporter enterotoxin EspC / autotransporter domain, T5aSS type secretion	Cytopathic protease involved in intestinal fluid accumulation	Protease,Serine protease,Autotransporter	100	100	100	0
Victors	Shigella flexneri 06-3102	fig|peg.3642	Per-activated serine protease autotransporter enterotoxin EspC / autotransporter domain, T5aSS type secretion		Virulence factor	100	100	100	0
PATRIC_VF	Shigella flexneri 06-3102	fig|peg.3642	Per-activated serine protease autotransporter enterotoxin EspC / autotransporter domain, T5aSS type secretion		Protease	100	100	100	0
VFDB	Shigella flexneri 06-3102	fig|peg.3643	FIG01070050: hypothetical protein	Cytopathic protease involved in intestinal fluid accumulation	Protease,Serine protease,Autotransporter	83	100	100	0
VFDB	Shigella flexneri 06-3102	fig|peg.3644	Mobile element protein	Confers invasiveness, modulates trafficking of E. coli-containing vacuoles and enhances intracellular bacterial survival in brain microvascular endothelial cells (BMECs)	Invasion,Antiphagocytosis	67	86	99	0
VFDB	Shigella flexneri 06-3102	fig|peg.3645	Transposase	Cytopathic protease involved in intestinal fluid accumulation	Protease,Serine protease,Autotransporter	100	100	100	0
VFDB	Shigella flexneri 06-3102	fig|peg.3646	Mobile element protein	Cytopathic protease involved in intestinal fluid accumulation	Protease,Serine protease,Autotransporter	100	100	100	0
VFDB	Shigella flexneri 06-3102	fig|peg.3648	Per-activated serine protease autotransporter enterotoxin EspC / autotransporter domain, T5aSS type secretion	Autotransporter protease with mucinase and haemagglutinin activity; facilitate bacterial colonization of intestine by degrading the mucin layer overlaying the intestinal epithelium	Protease,Serine protease,Autotransporter	80	100	100	0
PATRIC_VF	Shigella flexneri 06-3102	fig|peg.3648	Per-activated serine protease autotransporter enterotoxin EspC / autotransporter domain, T5aSS type secretion		Virulence	80	100	99	0
Victors	Shigella flexneri 06-3102	fig|peg.3649	Mobile element protein		Virulence factor	24	100	93	0
VFDB	Shigella flexneri 06-3102	fig|peg.3649	Mobile element protein	May account for the early diarrheal phase often observed during shigellosis	Toxin,A-B type,Enterotoxin	100	100	100	0
VFDB	Shigella flexneri 06-3102	fig|peg.3650	Retron-type RNA-directed DNA polymerase (EC 2.7.7.49)	May account for the early diarrheal phase often observed during shigellosis	Toxin,A-B type,Enterotoxin	100	99	100	0
VFDB	Shigella flexneri 06-3102	fig|peg.3651	Mobile element protein	Inhibits lymphocyte activation; acting as adhesin in non-O157:H7 EHEC strains	Adherence	46	86	91	0
VFDB	Shigella flexneri 06-3102	fig|peg.3652	Mobile element protein	May account for the early diarrheal phase often observed during shigellosis	Toxin,A-B type,Enterotoxin	100	100	100	0
VFDB	Shigella flexneri 06-3102	fig|peg.3653	orf, conserved hypothetical protein	May account for the early diarrheal phase often observed during shigellosis	Toxin,A-B type,Enterotoxin	100	100	100	0
VFDB	Shigella flexneri 06-3102	fig|peg.3654	FIG00639161: hypothetical protein	May account for the early diarrheal phase often observed during shigellosis	Toxin,A-B type,Enterotoxin	100	100	100	0
VFDB	Shigella flexneri 06-3102	fig|peg.3655	Transposase InsN for insertion sequence element IS911	Confers invasiveness, modulates trafficking of E. coli-containing vacuoles and enhances intracellular bacterial survival in brain microvascular endothelial cells (BMECs)	Invasion,Antiphagocytosis	100	100	98	0
VFDB	Shigella flexneri 06-3102	fig|peg.3656	Transposase InsO for insertion sequence element IS911	Confers invasiveness, modulates trafficking of E. coli-containing vacuoles and enhances intracellular bacterial survival in brain microvascular endothelial cells (BMECs)	Invasion,Antiphagocytosis	100	80	89	7e-156
VFDB	Shigella flexneri 06-3102	fig|peg.3658	FIG01070373: hypothetical protein	May account for the early diarrheal phase often observed during shigellosis	Toxin,A-B type,Enterotoxin	100	100	100	0
VFDB	Shigella flexneri 06-3102	fig|peg.3660	Transposase InsC for insertion element IS2	May account for the early diarrheal phase often observed during shigellosis	Toxin,A-B type,Enterotoxin	88	100	100	0
VFDB	Shigella flexneri 06-3102	fig|peg.3661	Transposase InsD for insertion element IS2	Iron uptake, critical for intracellular growth	Iron uptake,Siderophore	100	100	99	0
VFDB	Shigella flexneri 06-3102	fig|peg.3662	FIG01071003: hypothetical protein	May account for the early diarrheal phase often observed during shigellosis	Toxin,A-B type,Enterotoxin	100	100	100	0
VFDB	Shigella flexneri 06-3102	fig|peg.3664	FIG00638000: hypothetical protein	May account for the early diarrheal phase often observed during shigellosis	Toxin,A-B type,Enterotoxin	100	100	100	0
VFDB	Shigella flexneri 06-3102	fig|peg.3666	FIG00638808: hypothetical protein	May account for the early diarrheal phase often observed during shigellosis	Toxin,A-B type,Enterotoxin	88	100	100	3e-125
VFDB	Shigella flexneri 06-3102	fig|peg.3669	FIG00638471: hypothetical protein	May account for the early diarrheal phase often observed during shigellosis	Toxin,A-B type,Enterotoxin	45	92	100	0
VFDB	Shigella flexneri 06-3102	fig|peg.3670	FIG00638471: hypothetical protein	May account for the early diarrheal phase often observed during shigellosis	Toxin,A-B type,Enterotoxin	36	100	100	0
VFDB	Shigella flexneri 06-3102	fig|peg.3671	Uncharacterized protein YeeP	May account for the early diarrheal phase often observed during shigellosis	Toxin,A-B type,Enterotoxin	100	100	99	0
VFDB	Shigella flexneri 06-3102	fig|peg.3672	Antigen 43	May account for the early diarrheal phase often observed during shigellosis	Toxin,A-B type,Enterotoxin	93	98	99	0
VFDB	Shigella flexneri 06-3102	fig|peg.3673	Antigen 43	May account for the early diarrheal phase often observed during shigellosis	Toxin,A-B type,Enterotoxin	6	100	100	7e-38
VFDB	Shigella flexneri 06-3102	fig|peg.3674	Inner membrane protein YeeR	May account for the early diarrheal phase often observed during shigellosis	Toxin,A-B type,Enterotoxin	99	100	100	0
VFDB	Shigella flexneri 06-3102	fig|peg.3675	FIG00639908: hypothetical protein	May account for the early diarrheal phase often observed during shigellosis	Toxin,A-B type,Enterotoxin	100	100	100	0
VFDB	Shigella flexneri 06-3102	fig|peg.3678	UPF0380 proteins YafZ and homologs	May account for the early diarrheal phase often observed during shigellosis	Toxin,A-B type,Enterotoxin	100	100	100	0
VFDB	Shigella flexneri 06-3102	fig|peg.3679	Antirestriction protein klcA	May account for the early diarrheal phase often observed during shigellosis	Toxin,A-B type,Enterotoxin	55	100	100	0
VFDB	Shigella flexneri 06-3102	fig|peg.3680	UPF0758 protein YeeS	May account for the early diarrheal phase often observed during shigellosis	Toxin,A-B type,Enterotoxin	96	100	100	0
VFDB	Shigella flexneri 06-3102	fig|peg.3681	Uncharacterized protein YeeT	May account for the early diarrheal phase often observed during shigellosis	Toxin,A-B type,Enterotoxin	100	100	100	0
VFDB	Shigella flexneri 06-3102	fig|peg.3682	YeeU protein (antitoxin to YeeV)	May account for the early diarrheal phase often observed during shigellosis	Toxin,A-B type,Enterotoxin	100	100	100	0
VFDB	Shigella flexneri 06-3102	fig|peg.3683	YeeV toxin protein	May account for the early diarrheal phase often observed during shigellosis	Toxin,A-B type,Enterotoxin	100	100	100	0
VFDB	Shigella flexneri 06-3102	fig|peg.3684	Z5092 protein	May account for the early diarrheal phase often observed during shigellosis	Toxin,A-B type,Enterotoxin	100	100	100	0
VFDB	Shigella flexneri 06-3102	fig|peg.3685	FIG00640476: hypothetical protein	May account for the early diarrheal phase often observed during shigellosis	Toxin,A-B type,Enterotoxin	100	100	100	9.0005400363583e-42
VFDB	Shigella flexneri 06-3102	fig|peg.3686	Z1226 protein	May account for the early diarrheal phase often observed during shigellosis	Toxin,A-B type,Enterotoxin	100	100	100	0
VFDB	Shigella flexneri 06-3102	fig|peg.3688	Transposase InsE for insertion sequence IS3E	Involved in intestinal colonization and persistence.	Adherence,Nonfimbrial	100	100	81	0
VFDB	Shigella flexneri 06-3102	fig|peg.3689	Transposase InsF for insertion sequence IS3 @ Mobile element protein	Inhibits lymphocyte activation; acting as adhesin in non-O157:H7 EHEC strains	Adherence	100	100	85	0
VFDB	Shigella flexneri 06-3102	fig|peg.3693	IS1 protein InsB	Involved in intestinal colonization and persistence.	Adherence,Nonfimbrial	100	100	97	0
Victors	Shigella flexneri 06-3102	fig|peg.3720	Low-affinity inorganic phosphate transporter		Virulence factor	94	82	99	0
PATRIC_VF	Shigella flexneri 06-3102	fig|peg.3720	Low-affinity inorganic phosphate transporter		Virulence	94	82	99	0
VFDB	Shigella flexneri 06-3102	fig|peg.3771	Transposase InsC for insertion element IS2	Iron uptake, critical for intracellular growth	Iron uptake,Siderophore	88	100	100	0
VFDB	Shigella flexneri 06-3102	fig|peg.3772	Transposase InsD for insertion element IS2	Iron uptake, critical for intracellular growth	Iron uptake,Siderophore	93	99	100	0
VFDB	Shigella flexneri 06-3102	fig|peg.3773	IS1 protein InsB	Involved in intestinal colonization and persistence.	Adherence,Nonfimbrial	100	100	97	0
VFDB	Shigella flexneri 06-3102	fig|peg.3774	Transposase InsG for insertion sequence element IS4	Inhibits lymphocyte activation; acting as adhesin in non-O157:H7 EHEC strains	Adherence	72	100	98	0
VFDB	Shigella flexneri 06-3102	fig|peg.3779	IS1 protein InsB	Involved in intestinal colonization and persistence.	Adherence,Nonfimbrial	70	90	94	1e-75
VFDB	Shigella flexneri 06-3102	fig|peg.3798	Transposase InsG for insertion sequence element IS4	Inhibits lymphocyte activation; acting as adhesin in non-O157:H7 EHEC strains	Adherence	100	26	99	9e-79
VFDB	Shigella flexneri 06-3102	fig|peg.3800	Z1226 protein	Confers invasiveness, modulates trafficking of E. coli-containing vacuoles and enhances intracellular bacterial survival in brain microvascular endothelial cells (BMECs)	Invasion,Antiphagocytosis	100	100	92	0
VFDB	Shigella flexneri 06-3102	fig|peg.3801	FIG00640476: hypothetical protein	Confers invasiveness, modulates trafficking of E. coli-containing vacuoles and enhances intracellular bacterial survival in brain microvascular endothelial cells (BMECs)	Invasion,Antiphagocytosis	81	100	89	6.999999982524604e-36
VFDB	Shigella flexneri 06-3102	fig|peg.3802	Z5092 protein	Increases short circuit current in ussing chambers	Protease,Autotransporter	99	100	92	0
VFDB	Shigella flexneri 06-3102	fig|peg.3803	YeeV toxin protein	Increases short circuit current in ussing chambers	Protease,Autotransporter	100	97	88	0
VFDB	Shigella flexneri 06-3102	fig|peg.3804	YeeU protein (antitoxin to YeeV)	Inhibits lymphocyte activation; acting as adhesin in non-O157:H7 EHEC strains	Adherence	100	100	87	1e-77
VFDB	Shigella flexneri 06-3102	fig|peg.3805	Uncharacterized protein YeeT	Inhibits lymphocyte activation; acting as adhesin in non-O157:H7 EHEC strains	Adherence	100	100	98	0
VFDB	Shigella flexneri 06-3102	fig|peg.3806	UPF0758 protein YeeS	Confers invasiveness, modulates trafficking of E. coli-containing vacuoles and enhances intracellular bacterial survival in brain microvascular endothelial cells (BMECs)	Invasion,Antiphagocytosis	100	100	98	0
VFDB	Shigella flexneri 06-3102	fig|peg.3807	Antirestriction protein klcA	Inhibits lymphocyte activation; acting as adhesin in non-O157:H7 EHEC strains	Adherence	100	100	92	0
VFDB	Shigella flexneri 06-3102	fig|peg.3808	UPF0380 proteins YafZ and homologs	May account for the early diarrheal phase often observed during shigellosis	Toxin,A-B type,Enterotoxin	100	100	93	0
VFDB	Shigella flexneri 06-3102	fig|peg.3810	Antigen 43	Involved in the cleavage of IcsA, may contribute to the polar distribution of IcsA on the lateral side of the bacterial surface	Protease,Serine protease	99	99	96	0
VFDB	Shigella flexneri 06-3102	fig|peg.3811	Uncharacterized protein YeeP	Involved in the cleavage of IcsA, may contribute to the polar distribution of IcsA on the lateral side of the bacterial surface	Protease,Serine protease	100	100	98	0
VFDB	Shigella flexneri 06-3102	fig|peg.3813	Mobile element protein	Confers invasiveness, modulates trafficking of E. coli-containing vacuoles and enhances intracellular bacterial survival in brain microvascular endothelial cells (BMECs)	Invasion,Antiphagocytosis	44	86	84	0.0000000007
VFDB	Shigella flexneri 06-3102	fig|peg.3814	Mobile element protein	Inhibits lymphocyte activation; acting as adhesin in non-O157:H7 EHEC strains	Adherence	99	100	86	2e-88
VFDB	Shigella flexneri 06-3102	fig|peg.3821	Mobile element protein	May account for the early diarrheal phase often observed during shigellosis	Toxin,A-B type,Enterotoxin	75	98	99	0
VFDB	Shigella flexneri 06-3102	fig|peg.3827	Transposase InsD for insertion element IS2	Inhibits lymphocyte activation; acting as adhesin in non-O157:H7 EHEC strains	Adherence	98	90	96	0
VFDB	Shigella flexneri 06-3102	fig|peg.3829	Uncharacterized protein YagK	Involved in the cleavage of IcsA, may contribute to the polar distribution of IcsA on the lateral side of the bacterial surface	Protease,Serine protease	92	44	96	0
VFDB	Shigella flexneri 06-3102	fig|peg.3868	IS1 protein InsB	Involved in intestinal colonization and persistence.	Adherence,Nonfimbrial	100	100	97	0
Victors	Shigella flexneri 06-3102	fig|peg.3886	2-ketobutyrate formate-lyase (EC 2.3.1.-) / Pyruvate formate-lyase (EC 2.3.1.54)		Virulence factor	100	100	99	0
PATRIC_VF	Shigella flexneri 06-3102	fig|peg.3886	2-ketobutyrate formate-lyase (EC 2.3.1.-) / Pyruvate formate-lyase (EC 2.3.1.54)		Virulence	100	100	99	0
PATRIC_VF	Shigella flexneri 06-3102	fig|peg.3890	Threonine catabolic operon transcriptional activator TdcA		Intracellular survival and replication	99	99	89	0
Victors	Shigella flexneri 06-3102	fig|peg.3890	Threonine catabolic operon transcriptional activator TdcA		Virulence factor	99	99	89	0
VFDB	Shigella flexneri 06-3102	fig|peg.3910	IS1 protein InsB	Involved in intestinal colonization and persistence.	Adherence,Nonfimbrial	100	100	98	0
Victors	Shigella flexneri 06-3102	fig|peg.3911	PTS system, galactosamine-specific IIB component (EC 2.7.1.69)		Virulence factor	40	100	98	2e-39
PATRIC_VF	Shigella flexneri 06-3102	fig|peg.3911	PTS system, galactosamine-specific IIB component (EC 2.7.1.69)		Biofilm	40	100	98	5e-40
PATRIC_VF	Shigella flexneri 06-3102	fig|peg.3912	PTS system, galactosamine-specific IIC component (EC 2.7.1.69)		Biofilm	100	100	99	0
VFDB	Shigella flexneri 06-3102	fig|peg.3915	IS1 protein InsB	Involved in intestinal colonization and persistence.	Adherence,Nonfimbrial	100	100	96	9e-118
VFDB	Shigella flexneri 06-3102	fig|peg.3916	Mobile element protein	Involved in intestinal colonization and persistence.	Adherence,Nonfimbrial	17	98	96	8e-35
VFDB	Shigella flexneri 06-3102	fig|peg.3920	Transposase InsD for insertion element IS2	Iron uptake, critical for intracellular growth	Iron uptake,Siderophore	47	93	100	0
VFDB	Shigella flexneri 06-3102	fig|peg.3921	Transposase InsC for insertion element IS2	May account for the early diarrheal phase often observed during shigellosis	Toxin,A-B type,Enterotoxin	88	100	100	0
Victors	Shigella flexneri 06-3102	fig|peg.3959	Transcription elongation factor GreA		Virulence factor	100	100	84	0
VFDB	Shigella flexneri 06-3102	fig|peg.3995	Mobile element protein	Inhibits lymphocyte activation; acting as adhesin in non-O157:H7 EHEC strains	Adherence	97	67	98	0
VFDB	Shigella flexneri 06-3102	fig|peg.4003	IS1 protein InsB	Involved in intestinal colonization and persistence.	Adherence,Nonfimbrial	100	100	97	0
PATRIC_VF	Shigella flexneri 06-3102	fig|peg.4006	Stringent starvation protein A		Virulence	100	100	97	0
Victors	Shigella flexneri 06-3102	fig|peg.4006	Stringent starvation protein A		Virulence factor	100	100	97	0
Victors	Shigella flexneri 06-3102	fig|peg.4029	Rod shape-determining protein MreB		Virulence factor	99	100	80	0
VFDB	Shigella flexneri 06-3102	fig|peg.4044	IS1 protein InsB	Involved in intestinal colonization and persistence.	Adherence,Nonfimbrial	100	100	97	0
VFDB	Shigella flexneri 06-3102	fig|peg.4048	IS1 protein InsB	Involved in intestinal colonization and persistence.	Adherence,Nonfimbrial	100	100	98	0
Victors	Shigella flexneri 06-3102	fig|peg.4062	Trk potassium uptake system protein TrkA		Virulence factor	100	100	100	0
PATRIC_VF	Shigella flexneri 06-3102	fig|peg.4062	Trk potassium uptake system protein TrkA		Virulence	100	100	100	0
Victors	Shigella flexneri 06-3102	fig|peg.4098	Translation elongation factor Tu		Virulence factor	100	100	83	0
PATRIC_VF	Shigella flexneri 06-3102	fig|peg.4106	FKBP-type peptidyl-prolyl cis-trans isomerase FkpA precursor (EC 5.2.1.8)		Intracellular survival and replication	91	91	91	0
Victors	Shigella flexneri 06-3102	fig|peg.4106	FKBP-type peptidyl-prolyl cis-trans isomerase FkpA precursor (EC 5.2.1.8)		Virulence factor	91	91	91	0
PATRIC_VF	Shigella flexneri 06-3102	fig|peg.4117	Cyclic AMP receptor protein		Virulence,Invasion,Type III secretion	100	100	99	0
Victors	Shigella flexneri 06-3102	fig|peg.4117	Cyclic AMP receptor protein		Virulence factor	100	100	99	0
PATRIC_VF	Shigella flexneri 06-3102	fig|peg.4148	Methyl-directed repair DNA adenine methylase (EC 2.1.1.72)		Invasion	100	100	91	0
Victors	Shigella flexneri 06-3102	fig|peg.4148	Methyl-directed repair DNA adenine methylase (EC 2.1.1.72)		Virulence factor	100	100	91	0
Victors	Shigella flexneri 06-3102	fig|peg.4168	Osmolarity sensory histidine kinase EnvZ		Virulence factor	100	100	100	0
PATRIC_VF	Shigella flexneri 06-3102	fig|peg.4168	Osmolarity sensory histidine kinase EnvZ		Intracellular survival and replication,Two-component system	100	100	100	0
PATRIC_VF	Shigella flexneri 06-3102	fig|peg.4169	Two-component system response regulator OmpR		Regulation of gene expression	100	100	100	0
Victors	Shigella flexneri 06-3102	fig|peg.4169	Two-component system response regulator OmpR		Virulence factor	100	100	100	0
VFDB	Shigella flexneri 06-3102	fig|peg.4177	Transposase InsC for insertion element IS2	May account for the early diarrheal phase often observed during shigellosis	Toxin,A-B type,Enterotoxin	88	100	100	0
VFDB	Shigella flexneri 06-3102	fig|peg.4178	Transposase InsD for insertion element IS2	Iron uptake, critical for intracellular growth	Iron uptake,Siderophore	100	100	100	0
VFDB	Shigella flexneri 06-3102	fig|peg.4197	Transposase InsG for insertion sequence element IS4	Inhibits lymphocyte activation; acting as adhesin in non-O157:H7 EHEC strains	Adherence	100	26	99	8e-79
PATRIC_VF	Shigella flexneri 06-3102	fig|peg.4203	Aspartate-semialdehyde dehydrogenase (EC 1.2.1.11)		Intracellular survival and replication	100	100	95	0
Victors	Shigella flexneri 06-3102	fig|peg.4203	Aspartate-semialdehyde dehydrogenase (EC 1.2.1.11)		Virulence factor	100	100	95	0
Victors	Shigella flexneri 06-3102	fig|peg.4253	Uncharacterized protein YhiJ		Virulence factor	100	100	96	0
PATRIC_VF	Shigella flexneri 06-3102	fig|peg.4253	Uncharacterized protein YhiJ		Virulence	100	100	96	0
VFDB	Shigella flexneri 06-3102	fig|peg.4261	Transposase InsC for insertion element IS2	May account for the early diarrheal phase often observed during shigellosis	Toxin,A-B type,Enterotoxin	88	100	100	0
VFDB	Shigella flexneri 06-3102	fig|peg.4262	Transposase InsD for insertion element IS2	Iron uptake, critical for intracellular growth	Iron uptake,Siderophore	100	100	100	0
[truncated: 465 more rows]
